# Supplementary material for: A dynamic neural network model for predicting risk of Zika in real time
Source: BMC Med. 2019 Sep 2;17:171. doi: 10.1186/s12916-019-1389-3 (PMC6717993; doi:10.1186/s12916-019-1389-3)
Supplement: Supplementary file 1 — Data (cases). Country- or territory-level weekly Zika cases. (XLSX 30 kb) [file 12916_2019_1389_MOESM1_ESM.xlsx]

## Sheet: Sheet1
Location / Weeks	1	2	3	4	5	6	7	8	9	10	11	12	13	14	15	16	17	18	19	20	21	22	23	24	25	26	27	28	29	30	31	32	33	34	35	36	37	38	39	40	41	42	43	44	45	46	47	48	49
Anguilla	0	0	0	0	0	0	0	0	0	0	0	0	0	0	0	0	0	0	0	0	0	0	0	0	0	0	0	0	0	3	0	0	0	0	1	0	3	0	0	0	1	0	0	0	1	0	0	1	0
Antigua and Barbuda	0	0	0	0	0	0	0	0	0	0	0	0	0	0	0	0	0	0	0	0	0	0	0	0	0	0	0	0	0	0	0	0	0	0	0	0	0	0	0	0	0	0	0	0	0	0	0	0	0
Argentina	0	0	0	0	0	0	0	0	0	0	0	0	0	0	0	0	0	0	0	0	0	0	0	0	0	0	0	0	0	0	0	0	1	0	0	0	0	0	1	1	1	0	5	5	8	3	1	0	0
Aruba	0	0	0	0	0	0	0	0	0	0	0	0	0	0	0	0	0	0	0	0	0	0	0	0	0	0	10	10	20	18	22	27	32	36	34	33	26	22	30	34	33	31	11	9	23	20	9	11	6
Bahamas	0	0	0	0	0	0	0	0	0	0	0	0	0	0	0	0	0	0	0	0	0	0	0	0	0	0	0	0	0	0	0	0	0	0	0	0	0	0	0	0	0	0	0	0	0	0	0	0	0
Barbados	0	0	0	0	0	0	0	0	0	0	0	0	0	0	0	0	0	0	0	0	0	0	0	0	0	0	16	32	53	80	86	51	45	22	17	19	23	27	11	11	6	4	10	2	3	9	9	5	4
Belize	0	0	0	0	0	0	0	0	0	0	0	0	0	0	0	0	0	0	0	0	0	0	0	0	0	0	0	3	1	0	1	1	1	1	3	2	0	1	0	2	6	5	0	5	8	12	11	11	16
Bermuda	0	0	0	0	0	0	0	0	0	0	0	0	0	0	0	0	0	0	0	0	0	0	0	0	0	0	0	0	0	0	0	0	0	0	0	0	0	0	0	0	0	0	0	0	0	0	0	0	0
Bolivia	0	0	0	0	0	0	0	0	0	0	0	0	0	0	0	0	0	0	0	0	0	0	0.0168448	0.0739916	0.164305	0.293869	2	0	3	0	2	1	1	1	5	2	5	5	11	12	20	15	10	5	6	9	12	5	2
Bonaire, St. Eustatius and Saba	0	0	0	0	0	0	0	0	0	0	0	0	0	0	0	0	0	0	0	0	0	0	0	0	0	0	0.0065488	0.0630029	0.138041	0.202855	0.23366	0.207594	0.131802	0.0475924	0.00202018	0.0254631	0.131176	0.294644	0.492015	0.700257	0.899479	1.06135	1.16154	1.17665	1.09426	0.94852	0.798633	0.705183	0.727893
Brazil	849.762	1371.69	1493.33	1545.01	1559.39	1569.1	1606.79	1705.11	1896.71	2217.37	2666.4	3185.73	3716.54	4197.81	4589.28	4916.32	5204.4	5478.27	5766.88	6077.86	6411.11	6768.91	7145.89	7510.43	7806.88	7969.14	7619	7785	8861	9772	12091	14244	20207	19545	18634	16149	14327	11760	11594	10104	9027	7619	6542	5466	4472	3561	2484	2319	1988
British Virgin Islands	0	0	0	0	0	0	0	0	0	0	0	0	0	0	0	0	0	0	0	0	0	0	0	0	0	0	0	0	0	0	0	0	0	0	0	0	0	0	0	0	0	0	0	0	0	0	0	0	0
Canada	0	0	0	0	0	0	0	0	0	0	0	0	0	0	0	0	0	0	0	0	0	0	0	0	0	0	0	0	0	0	0	0	0	0	0	0	0	0	0	0	0	0	0	0	0	0	0	0	0
Cayman Islands	0	0	0	0	0	0	0	0	0	0	0	0	0	0	0	0	0	0	0	0	0	0	0	0	0	0	2	2	0	3	2	1	2	4	3	1	3	0	1	1	3	0	1	1	2	1	1	0	0
Chile	0	0	0	0	0	0	0	0	0	0	0	0	0	0	0	0	0	0	0	0	0	0	0	0	0	0	0	0	0	0	0	0	0	0	0	0	0	0	0	0	0	0	0	0	0	0	0	0	0
Colombia	0	0	0	0	0.128578	2.00616	5.66629	12.2435	23.3084	40.4515	61.3145	78.1914	83.0925	68.5489	39.4662	24.2103	56.7394	171.213	399.374	713.149	1045.28	1328.28	1498.14	1558.11	1581.47	1644.29	2883	3374	4558	5804	6358	5502	4809	3991	4004	3588	2883	2417	3714	3324	3286	2996	2845	2606	2606	2644	2216	2002	1876
CostaRica	0	0	0	0	0	0	0	0	0	0	0	0	0	0	0	0	0	0	0	0	0	0	0	0	0	0	0	0	0	0	0	0	6	2	0	0	0	0	0	1	2	3	12	12	15	17	20	21	19
Cuba	0	0	0	0	0	0	0	0	0	0	0	0	0	0	0	0	0	0	0	0	0	0	0	0	0	0	0	0	0	0	0	0	0	0	0	0	1	0	0	0	0	0	0	0	0	0	0	0	0
Curacao	0	0	0	0	0	0	0	0	0	0	0	0	0	0	0	0	0	0	0	0	0	0	0	0	0	0	0	4	11	32	85	86	145	117	77	54	61	49	39	64	67	45	23	27	44	47	39	41	46
Dominica	0	0	0	0	0	0	0	0	0	0	0	0	0	0	0	0	0	0	0	0	0	0	0	0	0	0	0	0	0	0	0	0	0	0	1	4	7	2	12	26	28	56	81	82	64	76	38	55	83
Dominican Republic	0	0	0	0	0	0	0	0	0	0	0	0	0	0	0	0	0	0	0	0	0	0	0	0	0	0	11	22	57	80	139	83	95	101	106	192	149	127	175	208	381	322	355	288	256	231	191	295	363
Ecuador	0	0	0	0	0	0	0	0	0	0	0	0	0	0	0	0	0	0	0	0	0	0	0	0	0	0	1	5	9	4	2	3	3	1	1	1	0	1	1	1	0	1	9	23	49	111	71	74	75
El Salvador	0	0	0	0	0	0	0	0	0	0	0	0	0	0	0	0	0	0.839631	36.0606	103.548	182.333	260.663	326.726	379.517	430.17	489.599	1142	1052	893	825	846	421	289	206	148	114	76	44	55	67	45	71	34	58	42	54	50	49	42
Falkland Islands	0	0	0	0	0	0	0	0	0	0	0	0	0	0	0	0	0	0	0	0	0	0	0	0	0	0	0	0	0	0	0	0	0	0	0	0	0	0	0	0	0	0	0	0	0	0	0	0	0
French Guiana	0	0	0	0	0	0	0	0	0	0	0	0	0	0	0	0	0	0	0	0	0	0	0	0	0	0	41	75	106	186	199	209	228	414	419	400	494	419	430	470	460	300	490	401	490	460	484	345	294
Grenada	0	0	0	0	0	0	0	0	0	0	0	0	0	0	0	0	0	0	0	0	0	0	0	0	0	0	0	0	0	0	0	0	0	0	0	0	0	0	0	0	0	0	0	1	0	1	2	5	1
Guadeloupe	0	0	0	0	0	0	0	0	0	0	0	0	0	0	0	0	0	0	0	0	0	0	0	0	0	0	0	0	0	0	87	124	171	82	224	108	50	98	177	240	345	414	830	883	1141	1300	1511	2359	2765
Guatemala	0	0	0	0	0	0	0	0	0	0	0	0	0	0	0	0	0	0.0654895	2.83933	8.35311	15.2741	22.9926	30.7938	38.0831	44.4933	49.514	66	58	58	153	191	222	155	126	92	60	63	17	42	45	44	62	49	36	69	76	88	91	102
Guyana	0	0	0	0	0	0	0	0	0	0	0	0	0	0	0	0	0	0	0	0	0	0	0.0302639	0.114734	0.198039	0.247201	0	0	0	0	3	1	2	2	5	2	2	0	1	1	1	0	0	1	2	0	2	2	0
Haiti	0	0	0	0	0	0	0	0	0	0	0	0	0	0	0	0	0	0	0	0	0	0	0	0	0	0	27	23	192	252	295	190	305	226	131	142	103	91	67	65	46	46	42	24	37	32	22	60	61
Honduras	0	0	0	0	0	0	0	0	0	0	0	0	0	0	0	0	0	0	0	0	0	0	0	0	0	0	951	1799	2225	2366	2158	2553	1508	1035	1081	686	546	88	322	437	473	359	510	525	650	718	697	769	967
Jamaica	0	0	0	0	0	0	0	0	0	0	0	0	0	0	0	0	0	0	0	0	0	0	0	0	0.0740327	0.442232	10	16	19	77	176	96	95	84	88	76	75	72	69	85	104	70	89	124	165	161	253	479	461
Martinique	0	0	0	0	0	0	0	0	0	0	0	0	0	0	0	0	0	0	0	0	0	0	0	0	0	6.23315	409	599	1045	1626	1165	913	1546	1640	1706	1651	1728	1095	1260	1336	1395	1578	1706	1285	1767	1095	1149	1135	1069
Mexico	0	0	0	0	0	0	0	0	0	0	0	0	0	0	0	0	0	0.00505515	0.212806	0.578814	0.928009	1.14006	1.11121	0.927494	0.873794	1.25499	18	18	16	17	38	34	23	18	28	14	6	4	17	22	15	23	25	25	37	49	58	87	93
Montserrat	0	0	0	0	0	0	0	0	0	0	0	0	0	0	0	0	0	0	0	0	0	0	0	0	0	0	0	0	0	0	0	0	0	0	0	0	0	0	0	0	0	0	0	0.000927226	0.038917	0.106549	0.173816	0.220871	0.228225
Nicaragua	0	0	0	0	0	0	0	0	0	0	0	0	0	0	0	0	0	0	0	0	0	0	0	0	0	0	0	0	0	0	0	1.20813	3.94446	7.01985	9.75737	11.4873	12.0833	11.9068	11.2755	10.5038	9.83798	9.37034	9.114	9.07788	9.24158	9.4486	9.46524	9.0537	7.98018
Panama	0	0	0	0	0	0	0	0	0	0	0	0	0	0	0	0	0	0.000188167	0.0153764	0.098837	0.328641	0.786171	1.53775	2.62818	4.11113	6.02823	6	16	26	44	43	38	44	44	77	62	56	68	70	62	64	53	59	73	99	93	80	118	72
Paraguay	0	0	0	0	0	0	0	0	0	0	0	0	0	0.00455326	0	0.00971768	0.306906	1.09696	2.5076	4.48174	6.81545	9.30825	11.7336	13.9843	16.1121	18.1331	22	37	27	31	46	38	33	37	28	30	45	47	43	16	12	1	2	2	0	1	2	0	1
Peru	0	0	0	0	0	0	0	0	0	0	0	0	0	0	0	0	0	0	0	0	0	0	0	0	0	0	0	0	0	0	0	1	0	0	0	0	0	0	2	1	0	2	2	3	7	20	13	11	15
Puerto Rico	0	0	0	0	0	0	0	0	0	0	0	0	0	0	0	0	0	0	0	0	0	0	0	0	0	0	111	129	195	260	445	603	575	483	446	465	465	344	400	502	484	558	688	967	967	1152	1329	1375	1450
Saint Barthelemy	0	0	0	0	0	0	0	0	0	0	0	0	0	0	0	0	0	0	0	0	0	0	0.0555446	0.225777	0.444583	0.688081	3	0	0	3	2	0	0	0	0	0	0	0	2	0	0	0	0	0	6	9	15	12	17
Saint Kitts and Nevis	0	0	0	0	0	0	0	0	0	0	0	0	0	0	0	0	0	0	0	0	0	0	0	0	0	0	0	0	0	0	0	0	0	0	0	0	0	0	0	0	0	0	0	0	0	0	0	0	0
Saint Lucia	0	0	0	0	0	0	0	0	0	0	0	0	0	0	0	0	0	0	0	0	0	0	0	0	0	0	0	0	0	0	0	0	0	0	0	0	0	0	0	0.00953855	0	0	0.00539917	0.307914	1.00397	1.72905	1.99368	1.29424	0.0485063
Saint Martin	0	0	0	0	0	0	0	0	0	0	0	0	0	0	0	0	0	0	0	0	0	0	0	0	0	0	0.00709672	0.11563	0.50126	1.3931	3.02586	5.71226	9.23775	12.8514	15.8267	17.461	17.7086	17.09	16.0893	15.1878	14.8188	15.2805	16.7869	19.5446	23.7398	30.1852	40.0707	54.5708	75.0268
Saint Vincent and the Grenadines	0	0	0	0	0	0	0	0	0	0	0	0	0	0	0	0	0	0	0	0	0	0	0	0	0	0	0	0	0	8	7	5	7	8	9	1	3	2	0	1	1	1	5	5	12	6	21	10	11
Sint Maarten	0	0	0	0	0	0	0	0	0	0	0	0	0	0	0	0	0	0.00335004	0.142086	0.394594	0.656921	0.861574	0.945014	0.899394	0.771676	0.611728	0.469355	0.389029	0.399026	0.522291	0.781702	1.21142	1.74999	2.24105	2.53157	2.48757	2.133	1.61509	1.08963	0.711173	0.591427	0.707279	0.973837	1.30393	1.61948	1.94548	2.3617	2.94706	3.78698
Suriname	0	0	0	0	0	0	0	0	0	0.391941	1.40242	2.17404	2.15545	0.846556	0	0	0	1.05504	10.0687	23.4606	36.6325	45.5433	46.608	41.6913	38.3062	44.4814	245	228	394	408	352	274	262	158	158	160	97	22	16	21	30	19	7	6	8	9	4	5	11
Trinidad and Tobago	0	0	0	0	0	0	0	0	0	0	0	0	0	0	0	0	0	0	0	0	0	0	0	0	0	0	0	0	0	0	0	1	2	1	0	4	3	2	3	3	2	0	3	3	5	6	13	12	18
Turks and Caicos Islands	0	0	0	0	0	0	0	0	0	0	0	0	0	0	0	0	0	0	0	0	0	0	0	0	0	0	0	0	0	1	2	3	2	0	0	2	2	1	2	0	2	0	0	0	0	0	0	2	1
Uruguay	0	0	0	0	0	0	0	0	0	0	0	0	0	0	0	0	0	0	0	0	0	0	0	0	0	0	0	0	0	0	0	0	0	0	0	0	0	0	0	0	0	0	0	0	0	0	0	0	0
USA	0	0	0	0	0	0	0	0	0	0	0	0	0	0	0	0	0	0	0	0	0	0	0	0	0	0	0	0	0	0	0	0	0	0	0	0	0	0	0	0	0	0	0	0	0	0	0	0	0
Venezuela	0	0	0	0	0	0	0	0	0	0	0	0	0	0	0	0	0	0	0	0	0	0	0	0	0	0	241	535	1203	2713	5011	3942	5011	4303	3996	3007	2806	1497	1363	1430	1269	1416	1283	1029	1216	1350	1470	1457	1149
Virgin Islands (US)	0	0	0	0	0	0	0	0	0	0	0	0	0	0	0	0	0	0	0	0	0	0	0	0	0	0	7	6	10	11	16	22	20	14	24	15	14	15	15	13	8	8	13	12	13	21	10	25	16
[truncated: 29 more columns]
