# Supplementary material for: A dynamic neural network model for predicting risk of Zika in real time
Source: BMC Med. 2019 Sep 2;17:171. doi: 10.1186/s12916-019-1389-3 (PMC6717993; doi:10.1186/s12916-019-1389-3)
Supplement: Supplementary file 2 — Data (incidence). Country- or territory-level weekly Zika incidence rates. (XLSX 40 kb) [file 12916_2019_1389_MOESM2_ESM.xlsx]

## Sheet: Sheet1
Location / Weeks	1	2	3	4	5	6	7	8	9	10	11	12	13	14	15	16	17	18	19	20	21	22	23	24	25	26	27	28	29	30	31	32	33	34	35	36	37	38	39	40	41	42	43	44	45	46	47	48	49
Anguilla	0	0	0	0	0	0	0	0	0	0	0	0	0	0	0	0	0	0	0	0	0	0	0	0	0	0	0	0	0	17.6471	0	0	0	0	5.88235	0	17.6471	0	0	0	5.88235	0	0	0	5.88235	0	0	5.88235	0
Antigua and Barbuda	0	0	0	0	0	0	0	0	0	0	0	0	0	0	0	0	0	0	0	0	0	0	0	0	0	0	0	0	0	0	0	0	0	0	0	0	0	0	0	0	0	0	0	0	0	0	0	0	0
Argentina	0	0	0	0	0	0	0	0	0	0	0	0	0	0	0	0	0	0	0	0	0	0	0	0	0	0	0	0	0	0	0	0	0.00228066	0	0	0	0	0	0.00228066	0.00228066	0.00228066	0	0.0114033	0.0114033	0.0182453	0.00684197	0.00228066	0	0
Aruba	0	0	0	0	0	0	0	0	0	0	0	0	0	0	0	0	0	0	0	0	0	0	0	0	0	0	8.77193	8.77193	17.5439	15.7895	19.2982	23.6842	28.0702	31.5789	29.8246	28.9474	22.807	19.2982	26.3158	29.8246	28.9474	27.193	9.64912	7.89474	20.1754	17.5439	7.89474	9.64912	5.26316
Bahamas	0	0	0	0	0	0	0	0	0	0	0	0	0	0	0	0	0	0	0	0	0	0	0	0	0	0	0	0	0	0	0	0	0	0	0	0	0	0	0	0	0	0	0	0	0	0	0	0	0
Barbados	0	0	0	0	0	0	0	0	0	0	0	0	0	0	0	0	0	0	0	0	0	0	0	0	0	0	5.49828	10.9966	18.2131	27.4914	29.5533	17.5258	15.4639	7.56014	5.84192	6.52921	7.90378	9.27835	3.78007	3.78007	2.06186	1.37457	3.43643	0.687285	1.03093	3.09278	3.09278	1.71821	1.37457
Belize	0	0	0	0	0	0	0	0	0	0	0	0	0	0	0	0	0	0	0	0	0	0	0	0	0	0	0	0.817439	0.27248	0	0.27248	0.27248	0.27248	0.27248	0.817439	0.544959	0	0.27248	0	0.544959	1.63488	1.3624	0	1.3624	2.17984	3.26975	2.99728	2.99728	4.35967
Bermuda	0	0	0	0	0	0	0	0	0	0	0	0	0	0	0	0	0	0	0	0	0	0	0	0	0	0	0	0	0	0	0	0	0	0	0	0	0	0	0	0	0	0	0	0	0	0	0	0	0
Bolivia	0	0	0	0	0	0	0	0	0	0	0	0	0	0	0	0	0	0	0	0	0	0	0.00015471	0.00067957	0.00150905	0.00269902	0.0183688	0	0.0275533	0	0.0183688	0.00918442	0.00918442	0.00918442	0.0459221	0.0183688	0.0459221	0.0459221	0.101029	0.110213	0.183688	0.137766	0.0918442	0.0459221	0.0551065	0.0826598	0.110213	0.0459221	0.0183688
Bonaire, St. Eustatius and Saba	0	0	0	0	0	0	0	0	0	0	0	0	0	0	0	0	0	0	0	0	0	0	0	0	0	0	0.0363822	0.350016	0.766894	1.12697	1.29811	1.1533	0.732231	0.264402	0.0112232	0.141462	0.728753	1.63691	2.73342	3.89032	4.9971	5.89639	6.45302	6.53692	6.07921	5.26955	4.43685	3.91768	4.04385
Brazil	0.405483	0.654532	0.712575	0.737238	0.744097	0.74873	0.766717	0.813633	0.905057	1.05807	1.27233	1.52014	1.77343	2.00308	2.18988	2.34593	2.4834	2.61408	2.75179	2.90018	3.0592	3.22994	3.40982	3.58377	3.72522	3.80265	3.63557	3.71478	4.22822	4.66293	5.76949	6.79684	9.64222	9.32633	8.89162	7.70585	6.83644	5.61154	5.53233	4.82135	4.30743	3.63557	3.12166	2.60822	2.13391	1.69921	1.1853	1.10656	0.948618
British Virgin Islands	0	0	0	0	0	0	0	0	0	0	0	0	0	0	0	0	0	0	0	0	0	0	0	0	0	0	0	0	0	0	0	0	0	0	0	0	0	0	0	0	0	0	0	0	0	0	0	0	0
Canada	0	0	0	0	0	0	0	0	0	0	0	0	0	0	0	0	0	0	0	0	0	0	0	0	0	0	0	0	0	0	0	0	0	0	0	0	0	0	0	0	0	0	0	0	0	0	0	0	0
Cayman Islands	0	0	0	0	0	0	0	0	0	0	0	0	0	0	0	0	0	0	0	0	0	0	0	0	0	0	3.50877	3.50877	0	5.26316	3.50877	1.75439	3.50877	7.01754	5.26316	1.75439	5.26316	0	1.75439	1.75439	5.26316	0	1.75439	1.75439	3.50877	1.75439	1.75439	0	0
Chile	0	0	0	0	0	0	0	0	0	0	0	0	0	0	0	0	0	0	0	0	0	0	0	0	0	0	0	0	0	0	0	0	0	0	0	0	0	0	0	0	0	0	0	0	0	0	0	0	0
Colombia	0	0	0	0	0.000264269	0.00412331	0.0116461	0.0251643	0.0479064	0.0831411	0.126022	0.160709	0.170783	0.140891	0.081116	0.0497601	0.116618	0.351899	0.820844	1.46576	2.1484	2.73006	3.07917	3.20244	3.25043	3.37956	5.92551	6.93468	9.36819	11.9291	13.0678	11.3084	9.88408	8.20282	8.22954	7.37452	5.92551	4.96773	7.63349	6.83192	6.75381	6.15777	5.84741	5.35619	5.35619	5.43429	4.55461	4.11477	3.8558
CostaRica	0	0	0	0	0	0	0	0	0	0	0	0	0	0	0	0	0	0	0	0	0	0	0	0	0	0	0	0	0	0	0	0	0.123533	0.0411777	0	0	0	0	0	0.0205888	0.0411777	0.0617665	0.247066	0.247066	0.308833	0.35001	0.411777	0.432366	0.391188
Cuba	0	0	0	0	0	0	0	0	0	0	0	0	0	0	0	0	0	0	0	0	0	0	0	0	0	0	0	0	0	0	0	0	0	0	0	0	0.00877732	0	0	0	0	0	0	0	0	0	0	0	0
Curacao	0	0	0	0	0	0	0	0	0	0	0	0	0	0	0	0	0	0	0	0	0	0	0	0	0	0	0	2.68456	7.38255	21.4765	57.047	57.7181	97.3154	78.5235	51.6779	36.2416	40.9396	32.8859	26.1745	42.953	44.9664	30.2013	15.4362	18.1208	29.5302	31.5436	26.1745	27.5168	30.8725
Dominica	0	0	0	0	0	0	0	0	0	0	0	0	0	0	0	0	0	0	0	0	0	0	0	0	0	0	0	0	0	0	0	0	0	0	1.35135	5.40541	9.45946	2.7027	16.2162	35.1351	37.8378	75.6757	109.459	110.811	86.4865	102.703	51.3514	74.3243	112.162
Dominican Republic	0	0	0	0	0	0	0	0	0	0	0	0	0	0	0	0	0	0	0	0	0	0	0	0	0	0	0.103296	0.206592	0.535262	0.751244	1.30529	0.779416	0.892103	0.948446	0.995399	1.80299	1.39919	1.1926	1.64335	1.95324	3.5778	3.02376	3.33365	2.70448	2.40398	2.16922	1.7936	2.77021	3.40877
Ecuador	0	0	0	0	0	0	0	0	0	0	0	0	0	0	0	0	0	0	0	0	0	0	0	0	0	0	0.00611509	0.0305754	0.0550358	0.0244603	0.0122302	0.0183453	0.0183453	0.00611509	0.00611509	0.00611509	0	0.00611509	0.00611509	0.00611509	0	0.00611509	0.0550358	0.140647	0.299639	0.678775	0.434171	0.452516	0.458631
El Salvador	0	0	0	0	0	0	0	0	0	0	0	0	0	0	0	0	0	0.0136614	0.586732	1.6848	2.9667	4.24118	5.31608	6.17502	6.99919	7.96615	18.5812	17.1168	14.5298	13.4234	13.7651	6.84998	4.70225	3.35177	2.40807	1.85486	1.23658	0.715913	0.894891	1.09014	0.732184	1.15522	0.553205	0.943703	0.683371	0.87862	0.813537	0.797267	0.683371
Falkland Islands	0	0	0	0	0	0	0	0	0	0	0	0	0	0	0	0	0	0	0	0	0	0	0	0	0	0	0	0	0	0	0	0	0	0	0	0	0	0	0	0	0	0	0	0	0	0	0	0	0
French Guiana	0	0	0	0	0	0	0	0	0	0	0	0	0	0	0	0	0	0	0	0	0	0	0	0	0	0	14.8551	27.1739	38.4058	67.3913	72.1014	75.7246	82.6087	150	151.812	144.928	178.986	151.812	155.797	170.29	166.667	108.696	177.536	145.29	177.536	166.667	175.362	125	106.522
Grenada	0	0	0	0	0	0	0	0	0	0	0	0	0	0	0	0	0	0	0	0	0	0	0	0	0	0	0	0	0	0	0	0	0	0	0	0	0	0	0	0	0	0	0	0.900901	0	0.900901	1.8018	4.5045	0.900901
Guadeloupe	0	0	0	0	0	0	0	0	0	0	0	0	0	0	0	0	0	0	0	0	0	0	0	0	0	0	0	0	0	0	18.4713	26.327	36.3057	17.4098	47.5584	22.9299	10.6157	20.8068	37.5796	50.9554	73.2484	87.8981	176.221	187.473	242.251	276.008	320.807	500.849	587.049
Guatemala	0	0	0	0	0	0	0	0	0	0	0	0	0	0	0	0	0	0.000392788	0.0170295	0.0500996	0.0916095	0.137903	0.184693	0.228412	0.266858	0.296971	0.39585	0.347868	0.347868	0.917651	1.14556	1.33149	0.929647	0.755713	0.55179	0.359863	0.377856	0.101961	0.251904	0.269897	0.2639	0.371859	0.293888	0.215918	0.413843	0.455827	0.527799	0.545793	0.611768
Guyana	0	0	0	0	0	0	0	0	0	0	0	0	0	0	0	0	0	0	0	0	0	0	0.00392527	0.0148812	0.025686	0.0320624	0	0	0	0	0.389105	0.129702	0.259403	0.259403	0.648508	0.259403	0.259403	0	0.129702	0.129702	0.129702	0	0	0.129702	0.259403	0	0.259403	0.259403	0
Haiti	0	0	0	0	0	0	0	0	0	0	0	0	0	0	0	0	0	0	0	0	0	0	0	0	0	0	0.248894	0.212021	1.76991	2.32301	2.7194	1.75147	2.81158	2.08333	1.2076	1.309	0.949484	0.838864	0.617625	0.599189	0.424041	0.424041	0.387168	0.221239	0.341077	0.294985	0.202802	0.553097	0.562316
Honduras	0	0	0	0	0	0	0	0	0	0	0	0	0	0	0	0	0	0	0	0	0	0	0	0	0	0	11.6117	21.9658	27.1673	28.8889	26.3492	31.1722	18.4127	12.6374	13.199	8.37607	6.66667	1.07448	3.93162	5.33578	5.77534	4.38339	6.22711	6.41026	7.93651	8.76679	8.51038	9.3895	11.8071
Jamaica	0	0	0	0	0	0	0	0	0	0	0	0	0	0	0	0	0	0	0	0	0	0	0	0	0.0026412	0.0157771	0.356761	0.570817	0.677845	2.74706	6.27899	3.4249	3.38923	2.99679	3.13949	2.71138	2.6757	2.56868	2.46165	3.03247	3.71031	2.49732	3.17517	4.42383	5.88655	5.74385	9.02604	17.0888	16.4467
Martinique	0	0	0	0	0	0	0	0	0	0	0	0	0	0	0	0	0	0	0	0	0	0	0	0	0	1.57403	103.283	151.263	263.889	410.606	294.192	230.556	390.404	414.141	430.808	416.919	436.364	276.515	318.182	337.374	352.273	398.485	430.808	324.495	446.212	276.515	290.152	286.616	269.949
Mexico	0	0	0	0	0	0	0	0	0	0	0	0	0	0	0	0	0	3.92993e-06	0.000165438	0.000449977	0.000721445	0.000886296	0.000863869	0.000721044	0.000679297	0.000975646	0.0139934	0.0139934	0.0124386	0.013216	0.0295416	0.026432	0.0178805	0.0139934	0.0217675	0.0108838	0.00466447	0.00310965	0.013216	0.0171031	0.0116612	0.0178805	0.0194353	0.0194353	0.0287642	0.0380932	0.0450899	0.0676348	0.0722993
Montserrat	0	0	0	0	0	0	0	0	0	0	0	0	0	0	0	0	0	0	0	0	0	0	0	0	0	0	0	0	0	0	0	0	0	0	0	0	0	0	0	0	0	0	0	0.018923	0.794225	2.17447	3.54727	4.50757	4.65766
Nicaragua	0	0	0	0	0	0	0	0	0	0	0	0	0	0	0	0	0	0	0	0	0	0	0	0	0	0	0	0	0	0	0	0.0196444	0.0641375	0.114144	0.158656	0.186785	0.196477	0.193606	0.183342	0.170794	0.159967	0.152363	0.148195	0.147608	0.15027	0.153636	0.153906	0.147215	0.129759
Panama	0	0	0	0	0	0	0	0	0	0	0	0	0	0	0	0	0	4.71596e-06	0.000385375	0.00247712	0.00823662	0.0197035	0.03854	0.0658691	0.103036	0.151083	0.150376	0.401003	0.651629	1.10276	1.07769	0.952381	1.10276	1.10276	1.92982	1.55388	1.40351	1.70426	1.75439	1.55388	1.60401	1.32832	1.4787	1.82957	2.4812	2.33083	2.00501	2.95739	1.80451
Paraguay	0	0	0	0	0	0	0	0	0	0	0	0	0	6.77065e-05	0	0.000144501	0.00456366	0.0163117	0.0372877	0.0666429	0.101345	0.138413	0.174477	0.207945	0.239584	0.269637	0.327138	0.550186	0.401487	0.460967	0.684015	0.565056	0.490706	0.550186	0.416357	0.446097	0.669145	0.698885	0.639405	0.237918	0.178439	0.0148699	0.0297398	0.0297398	0	0.0148699	0.0297398	0	0.0148699
Peru	0	0	0	0	0	0	0	0	0	0	0	0	0	0	0	0	0	0	0	0	0	0	0	0	0	0	0	0	0	0	0	0.00318735	0	0	0	0	0	0	0.00637471	0.00318735	0	0.00637471	0.00637471	0.00956206	0.0223115	0.0637471	0.0414356	0.0350609	0.0478103
Puerto Rico	0	0	0	0	0	0	0	0	0	0	0	0	0	0	0	0	0	0	0	0	0	0	0	0	0	0	3.01548	3.50448	5.29747	7.0633	12.0891	16.3814	15.6208	13.1214	12.1163	12.6324	12.6324	9.34529	10.8666	13.6376	13.1486	15.1589	18.6906	26.27	26.27	31.2958	36.1043	37.354	39.3915
Saint Barthelemy	0	0	0	0	0	0	0	0	0	0	0	0	0	0	0	0	0	0	0	0	0	0	0.617162	2.50863	4.93981	7.64535	33.3333	0	0	33.3333	22.2222	0	0	0	0	0	0	0	22.2222	0	0	0	0	0	66.6667	100	166.667	133.333	188.889
Saint Kitts and Nevis	0	0	0	0	0	0	0	0	0	0	0	0	0	0	0	0	0	0	0	0	0	0	0	0	0	0	0	0	0	0	0	0	0	0	0	0	0	0	0	0	0	0	0	0	0	0	0	0	0
Saint Lucia	0	0	0	0	0	0	0	0	0	0	0	0	0	0	0	0	0	0	0	0	0	0	0	0	0	0	0	0	0	0	0	0	0	0	0	0	0	0	0	0.00581619	0	0	0.00329218	0.187753	0.612174	1.0543	1.21566	0.789169	0.029577
Saint Martin	0	0	0	0	0	0	0	0	0	0	0	0	0	0	0	0	0	0	0	0	0	0	0	0	0	0	0.0223519	0.36419	1.57877	4.38772	9.53027	17.9914	29.0953	40.4768	49.8478	54.9952	55.7751	53.8269	50.6751	47.8357	46.6734	48.1277	52.872	61.5577	74.7711	95.0715	126.207	171.876	236.305
Saint Vincent and the Grenadines	0	0	0	0	0	0	0	0	0	0	0	0	0	0	0	0	0	0	0	0	0	0	0	0	0	0	0	0	0	7.84314	6.86275	4.90196	6.86275	7.84314	8.82353	0.980392	2.94118	1.96078	0	0.980392	0.980392	0.980392	4.90196	4.90196	11.7647	5.88235	20.5882	9.80392	10.7843
Sint Maarten	0	0	0	0	0	0	0	0	0	0	0	0	0	0	0	0	0	0.00895732	0.37991	1.05506	1.75647	2.30367	2.52678	2.4048	2.0633	1.63564	1.25496	1.04018	1.06691	1.3965	2.09011	3.23909	4.67913	5.99211	6.76891	6.65125	5.7032	4.31841	2.91344	1.90153	1.58135	1.89112	2.60384	3.48645	4.33016	5.20181	6.31472	7.87984	10.1256
Suriname	0	0	0	0	0	0	0	0	0	0.0715221	0.255915	0.396723	0.393331	0.154481	0	0	0	0.192526	1.83736	4.28112	6.68476	8.31083	8.50511	7.60791	6.99019	8.11705	44.708	41.6058	71.8978	74.4526	64.2336	50	47.8102	28.8321	28.8321	29.1971	17.7007	4.0146	2.91971	3.83212	5.47445	3.46715	1.27737	1.09489	1.45985	1.64234	0.729927	0.912409	2.0073
Trinidad and Tobago	0	0	0	0	0	0	0	0	0	0	0	0	0	0	0	0	0	0	0	0	0	0	0	0	0	0	0	0	0	0	0	0.0732601	0.14652	0.0732601	0	0.29304	0.21978	0.14652	0.21978	0.21978	0.14652	0	0.21978	0.21978	0.3663	0.43956	0.952381	0.879121	1.31868
Turks and Caicos Islands	0	0	0	0	0	0	0	0	0	0	0	0	0	0	0	0	0	0	0	0	0	0	0	0	0	0	0	0	0	1.96078	3.92157	5.88235	3.92157	0	0	3.92157	3.92157	1.96078	3.92157	0	3.92157	0	0	0	0	0	0	3.92157	1.96078
Uruguay	0	0	0	0	0	0	0	0	0	0	0	0	0	0	0	0	0	0	0	0	0	0	0	0	0	0	0	0	0	0	0	0	0	0	0	0	0	0	0	0	0	0	0	0	0	0	0	0	0
USA	0	0	0	0	0	0	0	0	0	0	0	0	0	0	0	0	0	0	0	0	0	0	0	0	0	0	0	0	0	0	0	0	0	0	0	0	0	0	0	0	0	0	0	0	0	0	0	0	0
Venezuela	0	0	0	0	0	0	0	0	0	0	0	0	0	0	0	0	0	0	0	0	0	0	0	0	0	0	0.764618	1.69739	3.81675	8.60751	15.8983	12.5067	15.8983	13.6521	12.6781	9.54028	8.90257	4.74952	4.32438	4.53695	4.02614	4.49253	4.07056	3.2647	3.85799	4.28313	4.66385	4.62261	3.64542
Virgin Islands (US)	0	0	0	0	0	0	0	0	0	0	0	0	0	0	0	0	0	0	0	0	0	0	0	0	0	0	6.57864	5.63883	9.39805	10.3379	15.0369	20.6757	18.7961	13.1573	22.5553	14.0971	13.1573	14.0971	14.0971	12.2175	7.51844	7.51844	12.2175	11.2777	12.2175	19.7359	9.39805	23.4951	15.0369
[truncated: 29 more columns]
