# Supplementary material for: A dynamic neural network model for predicting risk of Zika in real time
Source: BMC Med. 2019 Sep 2;17:171. doi: 10.1186/s12916-019-1389-3 (PMC6717993; doi:10.1186/s12916-019-1389-3)
Supplement: Supplementary file 3 — Data (incoming_travel). Country- or territory-level weekly incoming travel volume. (XLSX 68 kb) [file 12916_2019_1389_MOESM3_ESM.xlsx]

## Sheet: Sheet1
Location / Weeks	1	2	3	4	5	6	7	8	9	10	11	12	13	14	15	16	17	18	19	20	21	22	23	24	25	26	27	28	29	30	31	32	33	34	35	36	37	38	39	40	41	42	43	44	45	46	47	48	49
Anguilla	461.153	620.893	610.867	615.348	627.566	640.752	648.134	642.943	618.409	583.604	509.756	427.234	357.937	314.871	313.804	346.113	393.909	446.086	501.035	530.516	550.304	564.409	560.599	570.226	584.114	600.379	619.754	641.624	661.275	672.647	669.66	690.315	645.141	594.02	551.081	500.464	496.021	506.342	515.977	521.691	511.122	479.191	448.106	428.301	421.216	443.055	469.258	486.924	494.829
Antigua and Barbuda	4143.59	5579.55	5367.58	5191.4	5034.31	4879.61	4710.59	4510.54	4262.77	4059.84	3698.11	3324.35	3020.47	2796.12	2742.38	2838.45	2993.23	3170.98	3395.7	3512.46	3667.25	3919.72	4197.28	4686.28	5242.73	5760.08	6151.12	6353.47	6380.25	6269.45	6059.35	6176.01	5851.24	5576.02	5416.53	5129.03	5231	5440.76	5623.29	5774.65	5776.74	5526.28	5204.74	4863.88	4488.91	4324.26	4211.75	4130.45	4155.9
Argentina	67125.5	92663.5	91076.4	89446	87792.5	86136.1	84497	82895.5	81351.7	82149.6	81159	80147.1	79681.2	78459.8	78288.7	79602.3	80929.9	82293.8	84940.2	84534	83650.1	82543.9	79232.5	78106.8	77838.1	78271.1	79625.8	81950.8	84774.3	87453.1	89342.2	96042.1	95033.8	93156.9	91189.4	84920	83615.8	83444.9	83137.9	83422.4	83176.3	80827.2	78535.2	76534.7	73889.3	74211	74782.6	75011	76076.1
Aruba	18471.3	25534.5	25459.5	25619.6	25904.9	26205.8	26412.8	26416.2	26106.4	26093.7	25062.9	23800.2	22726.9	21731.3	21455	21917.4	22597.8	23395.8	24591.4	24922.2	25155.4	25407.3	25065.8	25424.3	25919.6	26319.2	26509.3	26412.5	26062.2	25528.3	24881	25831	25087.2	24489.1	24139.3	22791.2	22834.1	23251.6	23693.9	24378.6	24984.6	24935.8	24741.9	24346	23364.7	23061.6	22780.2	22543.6	22906
Bahamas	26620.7	35828.4	35186.1	35344.5	35930	36568.9	36887.5	36512.1	35069.1	33079.7	28872.7	24070.4	19806.9	16744.1	15756.4	16416.6	17842.6	19495.2	21241.4	21970.7	22563.4	23381.4	24048.1	25717.4	27581.9	29085.6	29786	29412.7	28218.4	26628.2	25069.6	25569	25067.5	25372	26496.3	26793.4	28728	31000.9	32935.9	34603.2	35385.8	34604.8	33283.8	31662.6	29556.8	28630.6	27972.2	27560.6	28027.2
Barbados	7348.4	10045.1	9914.69	9902.11	9952.35	10010.4	10021.4	9930.31	9682.13	9481.25	8846.99	8107.95	7455.4	6906.33	6695.63	6802.03	7033.57	7332.6	7767.54	7944.08	8122.05	8358.61	8459.91	8852.86	9341.94	9833.38	10272.9	10615.7	10845.7	10956.3	10941	11533.9	11268.1	10999.5	10831.5	10254.3	10337.8	10578.4	10765.8	10943.1	10920.9	10488.1	9947.18	9353.24	8640.94	8288.18	8019.01	7821.98	7867.85
Belize	5159.88	6913.35	6625.63	6395.35	6195.71	5999.9	5781.12	5512.54	5167.36	4848.35	4310.35	3745.16	3265.38	2906.25	2784.53	2886.65	3130.43	3493.5	4027.58	4527.99	5095.21	5735.88	6262.65	6927.9	7538.31	7954.19	8064.77	7810.31	7286.04	6638.22	6013.78	5920.45	5662.34	5662.63	5904.47	5997.25	6461.13	6973.87	7350.28	7567.97	7462.36	6939.08	6297.49	5670.58	5110.06	4907.63	4869.44	4962.94	5281.6
Bermuda	6399.95	8784.31	8742.12	8825.38	8975.56	9134.1	9242.46	9242.09	9074.44	8925.01	8327.48	7569.47	6810.91	6059.9	5544.15	5274.94	5129.21	5096.6	5241.9	5281.3	5345.44	5420.03	5337.63	5356.12	5353.29	5279.03	5108.64	4833.13	4491.42	4138.15	3828.19	3855.6	3741.93	3739.54	3824.67	3749.09	3887.05	4103.64	4364.02	4738.75	5197.28	5603.52	6027.05	6420.31	6629.38	6985.36	7303.95	7574.45	7974.44
Bolivia	10039.9	13855.2	13628.3	13407.2	13189	12971.3	12751.3	12526.3	12293.8	12392.4	12197.5	11984.9	11849.9	11610.1	11539.4	11694	11848.8	11998.6	12316.8	12189	12020.9	11880.3	11504.9	11522.9	11713.8	12021.4	12443.3	12956.1	13471.3	13879.2	14069.6	14893.6	14404.3	13735.6	13064.5	11876	11503.3	11377.1	11312.4	11401.5	11486.9	11333.3	11212.3	11129	10914.5	11096.9	11288.4	11408.1	11647.5
Bonaire, St. Eustatius and Saba	2166.46	3021	3037.75	3078.25	3131.41	3186.15	3231.39	3256.06	3249.06	3290.66	3215.82	3115.75	3036.81	2953.91	2946.91	3020.22	3103.7	3184	3296.97	3271.36	3212.04	3134.79	2972.51	2903.72	2896.53	2965.5	3139.13	3422.14	3747.11	4022.82	4157.78	4343.1	4012.19	3599.83	3265.2	2981.86	3074.84	3325.47	3606.72	3876.65	4030.29	3988.14	3878.51	3741.74	3561.65	3529.27	3520.57	3515.68	3577.88
Brazil	98423.7	135676	133486	131512	129652	127807	125876	123758	121352	121913	119287	116343	114173	111200	110151	111500	113025	114615	117874	116846	115319	113853	109885	109651	111547	115583	122282	131622	141917	150936	156442	167063	160652	150567	139686	123743	117269	113994	111921	111851	112128	110392	109207	108522	106585	108497	110450	111631	113882
British Virgin Islands	2394.72	3263.15	3155.42	3045.11	2933.42	2821.55	2710.72	2602.13	2496.99	2463.3	2373.19	2276.77	2185.27	2060.55	1957.22	1902.18	1879.05	1910.2	2045.15	2164.6	2282.41	2357.78	2289.79	2220.58	2184.42	2253.52	2510.39	2990.85	3588.73	4151.16	4524.67	4881.06	4572.43	4104.49	3693.16	3344.87	3435.19	3701.37	3984.01	4216.7	4269.12	4077.55	3814.63	3559.31	3331.43	3299	3312.49	3321.61	3354.22
Canada	218281	302396	303133	307313	313330	319577	324446	326330	323623	323647	309893	292115	275581	259198	251177	252253	256946	264751	279387	286056	292089	297404	293556	296368	301820	309947	322152	338843	357401	374210	385640	415218	409753	401860	398202	382179	393504	412407	429496	445376	451597	438826	419241	394958	363210	344631	328190	314040	309395
Cayman Islands	8822.27	11819.5	11343.3	10978.2	10672.4	10374	10031.1	9591.94	9004.63	8443.37	7485.03	6481.31	5647.33	5062.26	4927.02	5186.27	5656.92	6260.27	7043.29	7618.46	8160.96	8677.5	8912.58	9308.9	9695.03	10003.4	10208	10291	10260.3	10132.1	9922.65	10306.1	9998.99	9810.04	9859.45	9671.11	10192.3	10916.7	11584.5	12202.6	12533.4	12297.9	11812.7	11119.2	10135.1	9480.61	8910.76	8496.92	8505.92
Chile	38158.6	53224.6	53244.4	53457.2	53772.9	54101.5	54352.9	54437.1	54264	55278.1	54702.6	53857.6	53299.5	52334.8	52266.7	53336.3	54492.2	55683.7	57706.3	57610.3	57167.4	56584.8	54520.4	53945.2	53836.6	53962.4	54349.5	54993.8	55798.1	56634.3	57374.2	61905.3	62185.3	62177.2	61915	58049.7	56838.3	55882	54508	53346	51787.9	49029.6	46597.9	44796.3	43209	43896.3	45164.7	46565.7	48806.6
Colombia	64220.5	88451.2	87297.2	86564.4	86056.4	85576.5	84928	83914.4	82339	82269.8	79576.5	76517.5	74166.3	71848.1	71465.1	73106.7	75071.5	77039.3	79926.1	79873.5	79851.6	80682.9	80778.1	84159.4	88546.9	92643.3	95531.2	96523	95630.4	93095.1	89161.7	89666.6	83175.4	76916.5	71852.8	65125.2	63767.9	64357.8	65613.1	67860.6	70011.1	70435	70605.6	70408.1	68713.4	69171	69819.4	70648.3	73369.2
CostaRica	34905.2	47380.5	45606.9	43803.2	41983.4	40161.6	38351.9	36568.2	34824.7	34057.3	32538.2	31083.4	29963.6	28751.3	28184.9	28492.3	29246.3	30576.3	33126.7	35238.1	37722.1	40537.4	42376.6	45163.9	47910.9	50089.1	51366.8	51532.6	50742.5	49273.5	47403.9	48460.8	46372	44800.9	44079.4	42011	42825.6	44378.3	45709.2	46926	47173.2	45546.5	43392.1	40994.9	38100.5	36855.8	36102.2	35837.7	36924.3
Cuba	21101.6	29316.9	29561	30196.1	31039.6	31909.2	32622.4	32996.8	32850	32909.7	31502.7	29659.1	27960.2	26339.9	25655.3	25981.4	26755.2	27924.6	29915.3	31236.4	32781.2	34667.8	35940.8	38349.4	41142.1	43972	46657.7	49031.8	50969.8	52360.9	53094.9	56734.6	56084.8	55344.2	55088.5	52718.7	53706	55486.1	56950.8	58322.6	58564.6	56388.6	53227.7	49206.7	43941.7	40058.5	36364.2	33076.3	31102.2
Curacao	8607.38	11942.3	11839.5	11754.6	11679.2	11605.1	11523.7	11426.9	11306.2	11470.6	11342.3	11179.7	11078	10873.3	10826	10990.8	11156.2	11318	11641.2	11550	11433.6	11362.4	11086	11188.3	11419.1	11680.6	11927.1	12116.4	12216.4	12198.3	12033.4	12488.2	11953.1	11383.9	10905	10049.3	9907.92	9995.83	10142	10422.1	10688.7	10707.5	10714.5	10701.7	10499.4	10641.7	10795.7	10924.2	11252.9
Dominica	784	1099.54	1172.69	1300.53	1457.52	1618.16	1756.92	1848.31	1866.79	1837.7	1664.95	1430.8	1194.44	988.633	868.366	821.338	811.35	820.922	846.376	838.629	824.234	806.936	769.304	762.119	787.713	860.899	999.986	1209.47	1451.87	1675.9	1830.08	1995.98	1911.14	1767.36	1638.56	1505.66	1535.25	1622.3	1706.87	1768.7	1758.34	1652.55	1524.21	1407.01	1310.69	1298.4	1306.09	1309	1312.95
Dominican Republic	82660.3	112000	108788	106449	104577	102762	100598	97676.8	93591.3	90383.9	83488.7	76018	69696.6	64606.5	62827.3	63997.4	66147.5	68561.8	71719.4	72245.8	73166.6	75618.1	78312	84850.8	92479.8	99247.2	103567	104398	102350	98577.4	94240.2	96550.9	93607.7	92243.7	92613.3	89490	91782.8	95346.8	98472.8	101756	103611	101785	98741.7	94620.5	88390.9	85123.3	82458.6	80706.7	82083.4
Ecuador	21127.9	29492.2	29573.2	29795	30091.9	30398.1	30648.1	30776	30716.4	31272	30875	30306.1	29917.1	29356.2	29362.2	30026.1	30704	31313.5	32256.6	31966.8	31618.7	31509.9	31022.5	31725.4	32740.9	33591.6	33947.2	33590.6	32647.7	31357.3	29959.7	30615.4	29468.3	28684.4	28311.4	26808.3	26930.6	27466.4	27983.9	28718.1	29288.9	29109.4	28900.1	28711.9	28145.5	28592	29072.7	29400.6	30091.3
El Salvador	18063	24628.4	24023.5	23545.9	23136.1	22734.8	22282.7	21720.2	20988.2	20588.4	19480.2	18275.2	17274.5	16374.4	16055.2	16349.3	16894.7	17648	18862.2	19564	20279.8	21045.7	21273.4	22002.7	22750.2	23292.4	23505.3	23303.4	22717.8	21817.8	20673.4	20638.9	19111.2	17798.4	16949.6	15857.4	16134.1	16888.5	17702.7	18578.5	19158	19039.5	18728.3	18301.9	17576.7	17523.8	17635.9	17916.1	18811.3
Falkland Islands	9.70265	19.4317	29.2486	41.3743	54.7316	68.2427	80.8303	91.4168	98.9247	105.254	104.43	98.6035	88.7807	74.2713	58.8184	45.6141	36.9068	36.264	47.5326	66.0437	85.8809	99.9529	98.8896	87.5856	69.3061	49.0857	32.4175	23.4002	21.8953	26.3693	35.2716	50.7656	64.8642	76.3332	81.7793	74.0591	62.9392	49.3747	36.887	30.1425	32.0391	41.0322	54.8531	70.2425	82.4404	93.6202	100.343	100.954	95.9498
French Guiana	2074.24	2809.36	2721.71	2651.55	2590.73	2531.07	2464.41	2382.59	2277.45	2200.49	2041.87	1876.89	1746.85	1651.2	1638.44	1695.23	1765.43	1824.99	1880.11	1835.96	1769.42	1706.95	1627.66	1623.82	1653.66	1698.64	1747.94	1792.08	1825.46	1843.81	1842.83	1943.1	1895.21	1842.47	1801.57	1688.97	1683.65	1703.59	1716.63	1731.35	1721.82	1666.81	1628.16	1627.43	1652.03	1763.35	1872.13	1932.88	1945.78
Grenada	2269.15	3114.5	3163.23	3305.59	3497.87	3696.4	3857.48	3937.42	3892.52	3783.13	3418.21	2971.58	2566.28	2264.7	2170.55	2240.76	2370.19	2498.61	2611.97	2575.44	2505.36	2450.35	2388.2	2457.14	2600.25	2792.27	3019.14	3261.46	3483.56	3644.46	3703.08	3867.57	3640.26	3367.17	3144.28	2891.8	2919.75	3043.6	3167.24	3268.95	3266.93	3103.5	2888.99	2661.04	2422.53	2316.08	2266.43	2273.99	2395.92
Guadeloupe	6620.81	9083.98	9153.44	9443.03	9850.04	10271.7	10605.3	10748.2	10597.5	10334.7	9440.74	8363.08	7408.42	6707.26	6533.1	6779.87	7158.42	7512.15	7822.5	7714.18	7567.44	7558.5	7626.58	8142.2	8797.71	9367.84	9663.57	9565.41	9165.29	8624.71	8106.07	8284.79	8126.63	8106.4	8114.54	7607	7399.43	7263.3	7204.19	7408.16	7864.99	8319.13	8782.39	9085.8	8950.41	8855.94	8610.56	8274.19	8090.01
Guatemala	21034.4	28515.3	27393.2	26245.1	25083	23919.3	22765.9	21635.1	20539.1	20032.3	19115.5	18303.5	17789.6	17342.6	17372.6	17911.4	18565.6	19278.8	20313.5	20680.8	21080.9	21678.3	21979.2	23036.3	24218.8	25152.1	25564.6	25275.7	24382.5	23072.8	21535.7	21271.7	19643.2	18395.5	17737.5	16852.9	17391.3	18394.6	19385.3	20338.9	20846.7	20513.4	19958.9	19338.2	18518.9	18507.3	18715.9	19095.6	20072.9
Guyana	3873.2	5362.17	5412.14	5554.9	5747.15	5945.59	6106.91	6187.81	6144.99	6103.53	5752.3	5303.01	4884.12	4511.09	4339.31	4346.38	4396.56	4439.77	4496.37	4349.03	4193.59	4102.07	4025.63	4174.11	4420.23	4687.83	4919.84	5070.82	5130.84	5101.66	4985.16	5105.86	4816.44	4532.19	4322.14	4015.37	4039.41	4186.91	4372.92	4618.06	4845.2	4921.31	4924.17	4824.44	4538.3	4331.09	4101.58	3884.42	3800.63
Haiti	14595.2	19696.5	18967.5	18339.1	17764.5	17196.5	16588.3	15892.8	15063.1	14440.5	13282.2	12038.8	10928.9	9920.21	9327.5	9126.1	9062.99	9071.56	9230.15	9115.84	9129.47	9417.67	9819.76	10765.1	11875.8	12871.1	13515.9	13653.9	13367.3	12816.9	12164.5	12342	11847.4	11605.7	11677.4	11424.5	11943.2	12645.5	13240.2	13739.5	13884.7	13427.9	12799	12117.4	11334.1	11084.5	11010.7	11095.8	11597.2
Honduras	14101.1	19140.9	18511.6	17937.2	17392.2	16850.9	16287.6	15676.6	14992.2	14605.1	13780.7	12944.4	12293.5	11734.4	11582.7	11823.8	12154.3	12496.6	12978.4	12977	12996.3	13192.4	13320	14028.8	14913.3	15723.1	16270.3	16420.2	16198.6	15684.5	14957.3	15035.4	14049	13244.5	12814.7	12206.5	12621.3	13343.2	13998.4	14536.6	14641.1	14083.7	13381.3	12723	12097	12148	12440.4	12893.1	13754
Jamaica	38039.3	51725.2	50746.7	50389.9	50364.6	50380.7	50148.2	49376.9	47776.7	46317.8	42637.4	38402.9	34594.6	31389.7	29928.6	30065.8	30894.1	32114.3	33988.4	34820.1	35814.1	37288.1	38397.1	40949.8	43836.5	46368.7	48036.8	48499.9	47929.5	46665.3	45049.6	46347.3	44791.2	43800.1	43626.9	41991.8	43116.6	44982.5	46723.6	48569.1	49729.3	49113.6	47906.9	46181.3	43420.6	42081.3	40968.9	40187.3	40786.5
Martinique	5261.17	7268.3	7415.99	7765.14	8221.74	8691.77	9081.21	9296.06	9242.29	9076.27	8338.12	7411.91	6560.98	5895.04	5661.21	5784.26	6032.74	6290.62	6556.87	6523.47	6505.13	6645.04	6869.41	7480.5	8171.41	8701.33	8862.01	8531.29	7848.42	7038.73	6328.62	6326.43	6266.75	6441.67	6671.69	6411.15	6314.65	6225.11	6171.46	6335.42	6726.15	7127.94	7547.52	7836.45	7750.34	7703.94	7533.6	7292.53	7197.65
Mexico	232748	317651	312735	311402	311980	312796	312179	308457	299959	293023	272905	250031	230558	215196	211260	218100	229676	244210	264334	276505	288840	302757	310413	326705	343810	357436	364740	363893	356142	343749	328987	335177	320549	310565	307494	295698	304504	318762	331435	343198	347822	338672	325735	311203	292945	287104	284465	284549	293748
Montserrat	87.3892	122.969	124.051	125.408	126.91	128.43	129.842	131.015	131.824	135.928	136.43	136.083	135.8	133.353	131.961	132.668	133.323	134.29	137.853	136.965	135.582	133.851	128.315	126.061	125.102	125.381	127.446	131.469	136.489	141.166	144.16	154.17	151.325	147.626	145.328	138.325	141.116	146.622	151.634	156.493	158.392	154.354	148.952	143.188	135.972	134.442	133.891	133.612	136.062
Nicaragua	11973.6	16231.9	15565.8	14863.7	14142.5	13418.8	12709.6	12031.4	11401.1	11136	10668.2	10239.2	9908.2	9505.05	9256.2	9232.27	9289.4	9464	9939.83	10230.1	10621.3	11133.5	11444.9	12080.3	12740	13254.6	13508	13425.8	13060.2	12505.3	11855.4	11950.3	11301.9	10833.8	10629.6	10158.8	10429.7	10912.9	11363.5	11802.5	12019.1	11795.6	11490.1	11190	10809.3	10916.8	11151.8	11464.4	12091.4
Panama	36165.3	49617.5	48302.6	46885.9	45414.9	43937.1	42500	41151.1	39938	40005.4	39357.8	38859.7	38771.6	38435	38695.9	39744.5	40828.9	41935.3	43709.4	44028.3	44372.4	45048.7	45032.3	46552.6	48418.8	49998.4	50871.4	50775	49924.1	48691.1	47449.9	49727.9	49171.8	48861.8	48545.5	45351.5	44132.2	43144.7	42026	41431.9	41008.8	39925.8	39063.2	38336.4	37110.2	37263.3	37619	38067.6	39425
Paraguay	8537.36	11605	11076.9	10454.1	9780.77	9101.1	8459.33	7899.68	7466.37	7403.84	7337.57	7363.78	7454.95	7409.46	7357.59	7371.61	7354.47	7347.68	7495.96	7437	7406.81	7432.14	7326.94	7463.43	7677.35	7902.41	8106.84	8262.82	8354.55	8370.2	8297.98	8680.89	8403.21	8107.88	7865.06	7313.83	7241.3	7305.63	7387.61	7546.23	7678.68	7629.51	7585.02	7555.2	7429.02	7560.69	7675.49	7706.54	7767.84
Peru	27963.4	39557.2	40934.3	43005.8	45447.6	47935.7	50146.1	51754.6	52437.3	53362	51871.8	49707.6	47929.7	46460.5	46689.8	48504.6	50565.8	52439.1	54545.8	54116.1	53126.7	52101	50114.6	49914.2	50301.4	50783.6	51107.3	51074.6	50656.1	49878.4	48768.4	50573.7	48886.8	47542.7	46987.9	44953.8	45997.2	47830.3	49413	50858.3	51286.6	49905	48413.4	47343.9	46404	47806.4	49666.4	51401.5	53696
Puerto Rico	78528.4	105875	101984	98749.6	95865.7	93025.5	89922.7	86250.7	81703.1	78079.2	71479.5	64704.2	59315.4	55450.1	54857	57127.9	60439.8	64070.6	68438	69978.9	70988.7	72007.9	71487.3	73239.4	75774.2	78524.9	81259.6	83699.1	85421.9	85959.6	84843.1	87149.8	81748	76157.2	72063.7	67084.2	68255.2	71621	75230.5	78912.5	80996.9	79805.6	77577.2	74750.4	70738.1	69528	69073.1	69421.1	72322.7
Saint Barthelemy	1593.65	2160.58	2130.92	2141.84	2174.4	2209.66	2228.7	2212.56	2142.32	2054.72	1842.46	1587.44	1341.29	1125.93	1002.42	985.361	1067.85	1266.53	1625.71	2034.93	2458.11	2824.73	2981.5	3078.5	3128.86	3182.72	3303.56	3524.65	3787.37	4002.88	4081.94	4206.52	3819.07	3337.38	2906.62	2519.93	2471.18	2572.93	2727.87	2905.67	3025.57	3012.9	2942.36	2822.58	2627.4	2509.3	2396.68	2297.5	2271.52
Saint Kitts and Nevis	2183.14	2991.45	2931.76	2884.46	2843.77	2803.91	2759.09	2703.53	2631.44	2608.36	2500.87	2376.99	2265.92	2144.69	2073.55	2062.66	2072.36	2103.59	2190.56	2229.41	2294.98	2403.01	2493.79	2685.89	2917.37	3153.71	3371.9	3551.75	3681.7	3753.04	3757.11	3937.79	3796.83	3649.8	3554.77	3365.93	3430	3560.55	3666.53	3742.05	3708.96	3511.38	3280.98	3065.54	2865.4	2827.23	2834.6	2857	2932.7
Saint Lucia	4602.3	6242.93	6143.08	6146.44	6204.84	6270.12	6294.12	6228.68	6025.64	5794.62	5245.05	4622.08	4086.3	3700.59	3610.78	3762.81	4003.76	4254.56	4515.95	4563.65	4589.92	4671.74	4741.88	5043.95	5442.13	5854.4	6220.87	6494.84	6669.58	6751.57	6747.43	7120.96	6975.12	6842.03	6789.41	6493.45	6619.09	6838.49	7003.44	7128.44	7082.11	6744.21	6339.15	5931.01	5500.89	5346.47	5274.54	5259.13	5400.69
Saint Martin	1702.44	2337.5	2377.75	2490.34	2641.51	2797.51	2924.57	2988.93	2956.83	2873.58	2594.55	2253.79	1946.94	1723.42	1663.63	1737.09	1866.04	2007.54	2157	2198.44	2211.23	2220.55	2187.11	2225.42	2275.41	2304.85	2291.92	2225.29	2125.4	2023.2	1949.75	2067.27	2115.41	2197.89	2279.76	2198.43	2181.89	2161.84	2131.41	2134.93	2163.19	2167.48	2184.04	2198.53	2163.97	2183.58	2184.01	2152.53	2125.2
Saint Vincent and the Grenadines	802.118	1114.57	1121.82	1142.21	1169.61	1197.89	1220.91	1232.54	1226.65	1231.01	1181.03	1109.57	1032.42	942.489	871.294	826.52	795.454	782.749	803.352	810.915	816.862	810.016	759.719	716.752	695.141	722.845	831.274	1034.06	1290.84	1543.49	1733.63	1933.75	1888.69	1782.99	1691.44	1589.43	1646.83	1750.34	1830.59	1859.46	1779	1576.12	1342.95	1131.87	976.175	926.109	924.212	945.445	988.425
Sint Maarten	9260.11	12666.8	12662.9	12923.4	13325	13744.2	14057.7	14141.9	13873.5	13499.2	12338	10953.6	9721.15	8786.81	8516.22	8836.66	9449.25	10232.3	11260.8	11938.9	12599.1	13296.3	13680.4	14452.2	15366.9	16338.9	17345.3	18336.9	19183.8	19729.5	19817.2	20613.2	19482.4	18219.7	17271.5	16103.3	16408.9	17213.5	18018.1	18746.3	18971.7	18341.4	17450.9	16473.8	15350.3	14904.8	14587.4	14311	14318.8
Suriname	1589.3	2278.54	2302.19	2295.92	2273.7	2249.48	2237.22	2250.9	2304.47	2481.51	2652.02	2817.77	2946.72	2941.17	2853.62	2738.86	2588.35	2446.14	2382.62	2288.05	2231.24	2208.92	2155.74	2173.57	2208.04	2234.85	2239.95	2213.86	2160.96	2090.2	2010.58	2060.79	1977.74	1908.58	1859.01	1733.22	1716.34	1734.8	1768.15	1839.19	1929.39	1989.4	2048.58	2092.41	2075.59	2103.05	2113.44	2102.96	2116.72
Trinidad and Tobago	10193.8	14279.9	14745.6	15562.7	16567.2	17595.1	18482.5	19065.4	19179.7	19194	18127	16669.9	15264.3	14000.9	13400.1	13410.9	13632.7	13932.8	14409.6	14364	14370.6	14617.1	14839	15731.3	16784	17653.3	18065.6	17860.7	17223.6	16452.9	15848.6	16767.8	17084.8	17586.2	17927	16815	16083.4	15305.1	14569.1	14329.4	14623.3	15003.7	15494.8	15774.9	15347.4	15061.4	14636.6	14233.8	14343
Turks and Caicos Islands	6808.84	9091.17	8822.71	8744.17	8766.91	8802.31	8761.75	8556.6	8098.22	7498.99	6380.8	5136.65	4043.86	3282.37	3052.42	3254.05	3698.57	4267.98	4944.28	5453.27	5945.66	6460.94	6831.22	7382.22	7950.1	8439.68	8787.26	8952.37	8964.94	8878.07	8745.15	9208.31	9120.78	9127.65	9265.49	9025.18	9310.75	9705.84	10031.7	10342.5	10472	10202.6	9800.95	9298.74	8613.71	8242.68	7948.4	7756.65	7875.61
Uruguay	10928.6	15093.3	14734.6	14285.3	13787.6	13283.9	12816.5	12427.5	12159.4	12396.1	12515.1	12703.4	12962.7	12990.7	13042.4	13240.8	13400	13580.2	14039.9	14080.9	14115.9	14173	13883.2	13986.5	14243.9	14609.5	15102.7	15718.1	16374.5	16965.9	17385.9	18744.7	18573.1	18131.8	17500.5	15855.6	15027.9	14410.7	13920.4	13824.7	14032	14144.2	14286.1	14254.9	13682.2	13304.9	12798.1	12236.1	11964.8
USA	7.18388e+06	9.93694e+06	9.86842e+06	9.85547e+06	9.87216e+06	9.89255e+06	9.89071e+06	9.84072e+06	9.71663e+06	9.76231e+06	9.49098e+06	9.17591e+06	8.95296e+06	8.74528e+06	8.77543e+06	9.02734e+06	9.25897e+06	9.3955e+06	9.50739e+06	9.14402e+06	8.72157e+06	8.394e+06	8.07511e+06	8.19391e+06	8.48112e+06	8.77598e+06	8.95639e+06	8.93629e+06	8.73904e+06	8.424e+06	8.05101e+06	8.19514e+06	7.84909e+06	7.65645e+06	7.69348e+06	7.56904e+06	8.00911e+06	8.61362e+06	9.1747e+06	9.69541e+06	9.99495e+06	9.88651e+06	9.66724e+06	9.4122e+06	9.05298e+06	9.06917e+06	9.15671e+06	9.2729e+06	9.60028e+06
Venezuela	24869.7	34935	34932.3	34821.8	34653.9	34478.7	34346.7	34308	34413.1	35706.1	36368.3	36938.6	37460.1	37114.1	36709.6	36665.4	36536.9	36573.5	37537.5	37569.5	37727.8	38027.9	37407.6	37733.6	38175.8	38410.6	38291.1	37716.8	36728.4	35412.8	33857.6	34299.2	32345.8	30602.6	29292.6	27047.6	26737	27053.4	27535.5	28391.1	29228.2	29418.5	29621.7	29829.5	29562.3	30294.4	31061	31717	32889.5
Virgin Islands (US)	13613.8	18353.1	17779.1	17397.7	17119.1	16853.4	16510.6	16000.8	15234.1	14513.1	13118.4	11645	10463.8	9690.62	9658.98	10209.2	10916	11548	12083.8	11919.6	11599.6	11354.5	11084.9	11423.6	12086.4	12933.9	13878.9	14830.6	15686.8	16341.9	16690.1	17781.7	17379.6	16952.6	16841	16372.3	17195.5	18398.6	19493.8	20441.3	20814.3	20229.3	19334.6	18317.3	17108.8	16659.8	16408.5	16307.8	16700.6
[truncated: 29 more columns]
