# Supplementary material for: A dynamic neural network model for predicting risk of Zika in real time
Source: BMC Med. 2019 Sep 2;17:171. doi: 10.1186/s12916-019-1389-3 (PMC6717993; doi:10.1186/s12916-019-1389-3)
Supplement: Supplementary file 4 — Data (outgoing_travel). Country- or territory-level weekly outgoing travel volume. (XLSX 68 kb) [file 12916_2019_1389_MOESM4_ESM.xlsx]

## Sheet: Sheet1
Location / Weeks	1	2	3	4	5	6	7	8	9	10	11	12	13	14	15	16	17	18	19	20	21	22	23	24	25	26	27	28	29	30	31	32	33	34	35	36	37	38	39	40	41	42	43	44	45	46	47	48	49
Anguilla	452.528	608.237	596.398	598.192	607.257	617.23	621.751	614.456	588.983	553.978	482.092	402.199	335.028	292.991	290.962	320.779	365.704	415.323	468.177	498.084	519.967	537.809	539.769	554.675	571.537	586.026	596.343	601.177	600.704	595.588	586.499	613.267	597.909	585.008	578.471	549.357	553.888	564.535	569.347	569.615	555.356	520.751	488.017	466.456	456.105	475.054	498.11	512.838	518.999
Antigua and Barbuda	3001.44	4105.72	4097.6	4169.86	4284.98	4405.47	4493.8	4512.48	4423.98	4308.7	3945.81	3504.18	3091.94	2746.12	2582.84	2590.56	2691.66	2862.56	3133.2	3340.86	3574.27	3843.7	4038.09	4350.28	4696	5034.18	5342.23	5597.51	5777.16	5858.24	5817.83	6017.5	5700.29	5388.67	5206.08	4968.96	5174.66	5514.23	5814.91	6037.08	6031.85	5702.49	5267.97	4813.65	4358.16	4141.89	3996.15	3888.76	3877.13
Argentina	70481	97354	95178.8	92513.2	89586.1	86626.3	83862.6	81523.9	79839	81274.4	81707.2	82373	83293.4	82558.8	81856.1	81992.7	81851.6	81861.6	83604	82998.3	82629.7	82753.4	81280.3	82462.3	84720.3	87589.9	90987.7	94681.2	97984.3	100062	100077	103838	97875	90923.3	84886.6	77089.1	75996.8	77225.9	78871.7	80932.5	81816.7	79965.7	77733	75614.1	72918.6	73251.4	73862	74095.7	75047.6
Aruba	18511	25525.9	25407.1	25547.1	25825.1	26120.4	26312.2	26279.6	25902	25767.8	24569.9	23103.1	21798.8	20581.1	20093.5	20371.1	20948.8	21759.5	23093.1	23735.5	24318.2	24866.5	24692.8	25061.7	25488.1	25811.4	25987.3	25980.9	25785.1	25402.2	24834.5	25720.5	24783.5	23966.7	23487.8	22233.5	22514.4	23252.9	24013.3	24929.9	25614.3	25501.2	25181.6	24669.9	23637.5	23341.5	23054.5	22736.7	22877
Bahamas	27201.1	36577.5	35777.1	35712.4	36040.2	36417	36499.5	35944.3	34408.1	32422.5	28342.4	23706.2	19566.7	16514.3	15401	15879.7	17173.7	18843.7	20832	21943	22781.7	23448.4	23367.7	23809.9	24392.4	25036.2	25771.2	26581	27308	27748.1	27696.6	28803	27447.6	26191.3	25706.3	25090	26812.7	29350.8	31820.8	34068.6	35324.3	34863.4	33716.1	32142.6	29973.2	28904.2	28003.1	27240.7	27216.4
Barbados	6294.1	8686.71	8837.44	9216.89	9718.31	10235	10660.2	10887.1	10809.2	10611.6	9749.31	8650.84	7601.73	6713.56	6280.57	6258.05	6436.14	6735.64	7194.96	7415.05	7592.21	7736.9	7641.42	7725.16	7886.74	8129.68	8493.1	8986.34	9528.24	10007.9	10314	11057	10810.9	10462.5	10205	9648.4	9817.39	10205.1	10579.2	10956.4	11129	10857.5	10426.9	9873.48	9113.24	8667.02	8271.46	7942.58	7876.95
Belize	5290.71	7089.1	6830.5	6658.49	6532.66	6412.6	6257.9	6028.17	5683	5324.27	4677.49	3962.31	3312.95	2787.86	2524.6	2517.18	2699.9	3064.23	3666.19	4279.13	4909.32	5480.13	5750.17	5998.79	6181.03	6319.34	6462.47	6636.37	6797.88	6881.08	6819.75	6995.18	6518.2	6038.53	5740.34	5466.07	5765.87	6280.28	6800.35	7274.28	7519.09	7367.14	7027.58	6547.03	5900.74	5462	5091.2	4835.76	4854.81
Bermuda	6551.37	8941.94	8871.82	8954.53	9118.75	9293.16	9406.44	9387.26	9164.32	8909.42	8163.97	7264.07	6417.81	5686.51	5297.06	5207.72	5239.16	5320.28	5466.78	5392.95	5299.57	5239.32	5114.19	5180.34	5279.02	5318.46	5231.35	4978.17	4603.81	4180.93	3782.52	3707.57	3507.88	3449.31	3521.57	3500.45	3716.2	4018	4343.76	4733.95	5134.87	5423.18	5695.63	5934.66	6025.97	6276.68	6511.83	6717.9	7047.89
Bolivia	8683.64	12145.5	12162.6	12203.1	12256.3	12310.9	12356.2	12381.1	12374.6	12677.9	12648.5	12552.6	12481.1	12235.6	12110.4	12187.5	12253.8	12327.3	12604.7	12463.3	12314.3	12219.4	11898	11980.9	12219.1	12529.3	12884.5	13249.8	13566.9	13769.5	13791.1	14496.2	14005.3	13413.5	12871.1	11834	11603.2	11617.7	11687.5	11907.6	12111.4	12029.7	11923.7	11777.1	11405.9	11405.9	11431.6	11464.8	11761.7
Bonaire, St. Eustatius and Saba	2328.73	3232.97	3229.63	3248.23	3278.54	3310.31	3333.3	3337.27	3311.99	3339.67	3252.7	3143.34	3057.51	2969.15	2958.32	3029.9	3114.29	3199.01	3320.61	3301.66	3238.66	3138.51	2928.78	2797.79	2739.8	2798.55	3031.41	3456.27	3970.98	4433.88	4702.82	4961.64	4550.53	3987.33	3483.89	3062.85	3081.48	3297.57	3572.79	3854.96	4031.45	4017.06	3934.71	3819.53	3649	3616.73	3595.27	3563.31	3582.33
Brazil	126912	172961	166815	160170	153260	146317	139573	133261	127612	126298	122997	120426	119311	117553	117609	119750	121359	122042	123220	119121	114839	112034	109137	112022	117761	124882	132433	139468	145075	148352	148396	154153	145715	135819	127051	115192	112970	114066	115893	118681	120287	118425	116447	114960	112673	114952	117439	118942	121101
British Virgin Islands	2307.74	3142.07	3050.04	2966.9	2888.51	2810.7	2729.34	2640.27	2539.35	2489.96	2362.97	2220.38	2085.5	1934.52	1825.38	1778.05	1771.3	1820.57	1968.61	2098.8	2224.36	2306.71	2247.95	2185.73	2149.11	2203.65	2425.09	2847.27	3376.65	3877.76	4214.62	4554.71	4295.44	3898.91	3556.48	3255.77	3357.23	3615.25	3882.18	4100.62	4149.45	3967.52	3721.23	3485.65	3277.41	3260.78	3289.34	3313.74	3363.14
Canada	210855	292330	294791	301728	311053	320676	328508	332461	330446	329481	312941	292029	273471	257583	252893	258949	268795	280496	296849	302519	306940	311786	309713	317109	327917	340118	353147	366260	378187	387477	392682	419538	414464	408377	405420	386534	392152	403754	413641	423829	427204	414534	396252	373193	341868	322060	304310	289755	286062
Cayman Islands	8928.65	11993.4	11544.2	11204.5	10923.2	10649.2	10331.4	9918.67	9359.97	8841.42	7915.34	6926.98	6080.07	5434.75	5201.99	5343.95	5691.45	6184.75	6881.21	7390.34	7856.01	8253.56	8320.52	8500.84	8703.54	8945.91	9283.7	9737.61	10221.8	10615.4	10797.1	11384	10917.9	10383.2	10035.9	9545.09	9906.46	10574.8	11270.5	11978.4	12448.3	12376.4	12045	11464.6	10519.8	9851.39	9214.61	8690.3	8554.01
Chile	39688.9	55140.8	54834	54672	54587.2	54512	54378.9	54120.4	53669	54464.2	53753.4	52788.3	52053.6	50821.2	50362.3	50982.3	51760.2	52742.6	54770.4	55034.9	55113.6	55098	53558.6	53403.9	53766.8	54546.6	55895.2	57837.9	60017.7	61951	63153.1	67510.9	66136.2	63840.6	61145	55385.2	52867.2	51183	49742.5	49188.9	49007.7	48177.9	47738.4	47573.3	46827.4	47725.5	48618.4	49169.3	50213.3
Colombia	54197.2	75646	76322.6	77728	79522.1	81364.8	82915.9	83835.5	83783.3	84770.9	82505.7	79356	76539.8	73494.6	72328.2	73244.4	74639.9	76316.2	79267.1	79493.6	79559.9	79892.1	78632.8	79885.2	81931.7	84105.2	86108.9	87638.1	88364.6	87952.4	86065.5	87937.7	82304.3	76577.1	72215.8	66675	66997.6	69344.6	71927	74669	76055.4	74599.2	72481.1	70173	67126	67025.5	67836.6	69482.5	73630.6
CostaRica	32472.2	44367.6	43377.3	42606.9	41953.8	41315.3	40588.9	39671.9	38461.6	37888.2	36004.7	33839.7	31851.8	29771.1	28503.9	28268.4	28614.9	29664.9	32028.7	34047.2	36413.9	38990.9	40448.7	42690.1	44950.4	46929.8	48515	49592.4	50046.9	49762.9	48624.9	49663.4	46596.5	43674	41780.2	39393.8	40544.7	42923.1	45354.2	47726.2	49005.5	48105.6	46304.2	43800.5	40275.9	38135.7	36334.1	35067.3	35346.7
Cuba	21836.3	30334.7	30586.7	31245.5	32121.1	33023.9	33763.9	34151.5	33996.8	34052.1	32593.5	30704.3	29004.9	27439.2	26886.9	27382.8	28284	29480.9	31361.4	32340.2	33382.6	34636	35210.6	36921.4	39126.2	41612	44328.7	47168.3	49847.3	52024.3	53357.5	57227.7	56315.2	55023	54145.2	51383.8	52187.6	54026.9	55826.9	57831.1	59032	57970.5	55853.4	52577	47509.6	43507.9	39419.9	35596.2	33114.7
Curacao	8943.65	12360.4	12217	12107.6	12016.4	11927.3	11824.7	11692.7	11515.3	11596.6	11353.3	11070.3	10866.1	10604.3	10550.4	10744	10964.4	11193.6	11586.1	11565.8	11518.9	11517.7	11305.3	11465.4	11725.6	11964.6	12114.2	12125.3	12005.6	11781.9	11481	11882.9	11470.6	11105	10846.3	10155.6	10110.4	10254.5	10436.5	10757.1	11080.6	11151.3	11190.8	11168.5	10894.2	10940.5	10992.1	11043	11352.1
Dominica	1033.71	1428.85	1467	1551.09	1659.67	1771.32	1864.59	1918.06	1910.28	1871.24	1702.56	1480.12	1254.77	1049.85	918.506	854.383	827.399	827.11	855.913	861.69	861.628	849.566	798.577	764.587	763.116	824.137	981.205	1246.7	1568.7	1874.09	2089.49	2295.73	2186.57	1990.93	1805.23	1625.58	1638.96	1725.98	1818.54	1891.31	1889.04	1786.99	1664.45	1558.57	1478.44	1493.09	1529.36	1557.23	1583.88
Dominican Republic	70481.3	96869.6	96606.6	97764	99678.8	101688	103130	103340	101657	100163	93694.8	85612.7	77861.9	70615.3	66447.8	65367.2	65729.6	67236.4	70665.1	72207	73707.8	75128.9	74314.8	75293.8	77143.5	79968	84216.4	89962.2	96138.4	101303	104008	109956	104956	98703.2	93920	87949.1	90176	95386.8	100925	106514	109838	108433	105114	100282	93093.5	88944.7	85256	82278.8	82153
Ecuador	20680.3	28935.1	29227.2	29760.1	30421.4	31098.7	31679.7	32052.1	32103.4	32628.3	31986.3	31063.8	30308	29454.6	29295	29869.4	30476	30974.9	31700.5	31090.3	30320.2	29698.3	28697.1	28847	29403	30017.1	30478.2	30628.8	30475.4	30078.4	29498.9	30758.2	29956.3	29329.4	29062.9	27686.7	28063.7	28905.1	29706.3	30666.1	31334.1	31058.1	30602.5	30022.1	28931.3	28807.2	28671	28377.2	28437.4
El Salvador	15458.9	21415.6	21452.1	21720.6	22113	22520.8	22835.8	22949.6	22754	22767.4	21810	20519.1	19213.7	17779.7	16803.8	16422.9	16376.9	16742.5	17853.4	18720.8	19638.3	20425.5	20331.6	20412.9	20471.4	20590.6	20948.8	21625.1	22397.6	22945.7	22947.4	23592.5	21809	19779.5	18129.9	16484.6	16643.4	17548.7	18666.8	19913.3	20841.6	20976.4	20840.9	20498.5	19720.4	19581	19492.4	19436.4	19857.1
Falkland Islands	0	0	2.24634	23.173	51.5744	80.5576	106.05	123.977	130.268	124.375	100.459	69.9942	43.3634	29.6655	33.8577	50.5587	72.4415	93.1097	108.777	112.893	110.947	106.19	98.9975	96.1526	95.4417	96.0917	97.8037	100.139	102.231	103.072	101.656	103.579	95.6923	87.853	82.9661	78.953	83.4191	90.3658	95.9314	98.385	94.4251	83.1182	69.1685	55.216	43.3242	36.8526	34.4735	36.5104	44.3946
French Guiana	1413.77	1932.39	1975.05	2092.78	2250.56	2413.34	2546.09	2613.77	2581.36	2482.07	2192.55	1845.19	1539.66	1338.03	1310.47	1412.57	1559	1692.11	1788.8	1759.69	1700.32	1661.46	1642.68	1728.62	1846.98	1943.78	1972.96	1906.9	1773.92	1620.8	1494.54	1536.47	1555.57	1613.41	1661.57	1564.67	1493.12	1420.86	1370.4	1399.65	1523.01	1678.83	1844.37	1961.4	1951.07	1921.75	1846.02	1750.82	1701.34
Grenada	2063.29	2856.37	2943.26	3126.14	3360.22	3600.7	3802.77	3921.66	3912.55	3836.46	3496.6	3059.73	2642.25	2299.95	2141.86	2141.13	2212.39	2315.16	2450.88	2489.66	2519.22	2563.85	2571.77	2678.74	2828.84	2998.06	3174.39	3343.67	3485.37	3576.84	3595.4	3760.23	3593.73	3414.8	3297.4	3124.12	3214.04	3378.5	3516.44	3607.73	3567.91	3353.79	3111.4	2906.25	2752.76	2783.43	2869.95	2964.79	3093.78
Guadeloupe	8144.55	11109.8	11007.2	11088.6	11268.2	11460.1	11578.3	11537	11250.3	10931.3	10029.1	8978.34	8057.71	7355.05	7144.06	7336.73	7651.59	7950.88	8238.08	8121.53	7990.06	8014.99	8115.42	8674.82	9361.85	9932.04	10179.5	9978.37	9446.37	8781.25	8181.81	8363.61	8296.14	8429.61	8620.1	8247.19	8163.08	8115.17	8089.3	8268.96	8626.97	8922.88	9233.93	9438.48	9289.37	9262.91	9110.12	8842.98	8671.16
Guatemala	18770	25712.3	25242	24917.7	24671.4	24434.9	24139.9	23718.2	23101.7	22847	21788.4	20564.6	19476.5	18375.4	17814.1	17903.1	18327.7	19128.5	20656.3	21769.7	22840.7	23705.7	23537.3	23545.3	23418.2	23166.7	22911.6	22725.3	22531.8	22206.6	21624.5	22059.6	20670.6	19312.7	18344.1	17092.3	17353	18180	19140.5	20259.8	21164.6	21359.6	21321.3	21055.9	20279.7	20112.5	19996.5	19960.2	20510.8
Guyana	3517.99	4909.32	5025.98	5246.87	5523.35	5806.78	6048.51	6199.91	6212.35	6208.91	5868.61	5400.94	4932.89	4479.85	4208.76	4120.32	4109.16	4154.53	4298.63	4303.28	4278.07	4215.44	3998.65	3868.4	3806.8	3860.57	4095.06	4532.37	5063.29	5535.38	5795.63	6088.76	5604.18	4948.68	4348.02	3798.22	3751.94	3943.5	4240.4	4615.37	4957.17	5121.49	5191.47	5142.75	4889.3	4714.5	4504.86	4290.88	4198.35
Haiti	11977.4	16435.8	16376.6	16570.9	16900.3	17246.6	17491.6	17516.9	17204.2	16897.9	15722.7	14254.9	12830.6	11495.8	10680.6	10364.1	10257.5	10288.1	10539.9	10447.9	10331.2	10219.2	9862.65	9825.28	9989.93	10386.4	11090.4	12107.2	13227.9	14173.1	14662.3	15419.6	14441.8	13202.9	12202.3	11245.1	11552.6	12369.3	13278.9	14179.1	14719.8	14591	14217.7	13702	12952.9	12679.2	12460.2	12258.1	12320.7
Honduras	11835.2	16244.9	16069.6	16051	16115.9	16191.3	16204.1	16081	15749	15561.5	14723.1	13714.1	12790.2	11912	11458.9	11437.9	11571.7	11809.7	12289.7	12389.3	12507.6	12713.5	12702.5	13119.6	13677.3	14248.8	14767.1	15166.1	15382.7	15355.1	15021.3	15287.5	14214.4	13155	12424.5	11626.8	11959	12705.4	13491.7	14260.4	14693.6	14496	14095.9	13596.5	12908.4	12753.1	12741.9	12866.2	13433.6
Jamaica	37242.3	50636.2	49969.2	50140.3	50758.2	51432.1	51770.7	51383.1	49878.2	48175.3	43793	38591.3	33726.5	29584	27415.5	27069.2	27697.3	29026.4	31292.9	32746.5	34133.9	35399.4	35471.2	36236.9	37253.7	38548.1	40310.6	42584.1	44962.5	46892.2	47817.5	50453.4	48294.6	45659.8	43644	40859.6	41679.3	43804.4	46132.9	48657.4	50419.7	50273.9	49438.5	48015.3	45466.5	44301.7	43177.7	42095.5	42023.4
Martinique	5588.13	7671.34	7680.7	7834.06	8064.22	8303.98	8486.14	8543.5	8408.86	8241.51	7626.02	6885.97	6230.65	5722.3	5572.86	5724.55	5969.31	6210.92	6463.58	6421.94	6383.29	6474.82	6617.54	7114.31	7692.48	8147.74	8307.16	8067.57	7537.67	6895.88	6321.53	6384.48	6304.61	6416.04	6588.96	6328.09	6278.92	6253.42	6245.29	6400.75	6703.46	6968.52	7256.66	7473.82	7422.54	7479.6	7444.34	7321.93	7284.57
Mexico	223208	305335	303111	305610	310627	315960	319403	318753	311806	304698	281933	254803	230257	209886	201641	204920	213990	227253	247168	260277	272686	284245	286515	294256	302813	311170	319644	328097	335009	338404	336300	349085	332338	315545	305152	289862	299390	317092	334460	350785	358675	350960	337988	322155	301474	292657	286087	281195	283992
Montserrat	86.345	121.385	122.454	123.894	125.534	127.198	128.714	129.906	130.602	134.372	134.426	133.661	133.157	130.896	130.064	131.495	132.841	134.229	137.756	136.544	134.985	133.681	129.524	129.456	130.875	133.015	135.726	138.763	141.609	143.653	144.285	152.753	149.517	146.125	144.255	137.324	139.68	144.625	149.328	154.478	157.539	155.187	151.338	146.369	138.676	135.84	133.696	132.178	134.333
Nicaragua	10437.8	14278.8	14102.8	14091.4	14167.9	14255.4	14277	14155.9	13815	13547.5	12653.5	11570.1	10536.9	9554.39	8963.53	8784.91	8821.55	9058.54	9627.25	10005.7	10411.6	10808.8	10849.8	11091	11376.5	11692.8	12076.6	12531.1	12956.9	13220.9	13189.7	13599.3	12690.1	11665.9	10831.4	9894.98	9933.51	10355.1	10879.8	11489.7	11948	11980.6	11875.3	11654.4	11179.6	11074.9	11033.1	11072.3	11479.6
Panama	30767.5	42830.5	42848.5	43099.8	43475.5	43866.8	44164.8	44260.5	44045.1	44646.2	43800.4	42618	41590.3	40242.8	39650.9	40026.4	40610.4	41410.3	43065.6	43379.4	43619.8	43889.8	43056.7	43400.8	44135.8	45068.5	46208.4	47510.2	48761.9	49697	50048.2	52958.6	51530.7	49647.9	47771.5	43810.2	42634	42269	42129.7	42663.4	43339.4	43125.8	42824.8	42243.4	40625.1	40120.2	39566.8	38981.4	39287.9
Paraguay	7805.27	10666.8	10284.7	9842.56	9368.34	8890.11	8435.93	8033.85	7711.94	7708.08	7628.84	7591.27	7589.83	7443.89	7305.94	7257.14	7211.23	7221.15	7438.93	7473.32	7492.52	7458.27	7136.73	6935.37	6806.73	6815.77	7060.84	7581.62	8239.65	8837.82	9178.28	9696.71	9118.05	8350.3	7693.14	7017.08	7089.55	7431.9	7782.94	8064.27	8063.64	7674.98	7225.12	6859.66	6599.19	6753.19	7012	7255.3	7541.75
Peru	34579.1	48182.7	48461.9	49161.6	50085.5	51037.4	51821.1	52240.5	52099.3	52663.1	51301.1	49538.4	48184.5	46908.7	46995.6	48458	50109	51668.4	53670.2	53331.1	52402	51192.8	48641.3	47521.6	46971.4	46862.5	47298	48275.1	49470.2	50453.8	50795	53518.8	51693.8	49559.8	47897.7	44805.4	45072.9	46396.7	47800.2	49445.3	50509.7	50051.1	49489.8	49098.2	48331.1	49514.3	50818.9	51765	53115.3
Puerto Rico	74526.4	100988	98209.2	96301.2	94857.5	93471.9	91738.1	89249.7	85600.7	82626.5	76171.5	69182.2	63345.3	58844.4	57612.7	59278.3	61983	65024.1	68827	69827.4	70382.8	71061	70371.7	72056.9	74592.3	77367.2	80100.8	82483.7	84118.4	84578.3	83436.9	85725.9	80546.2	75332.2	71780.9	67467.6	69374.4	73514.3	77857.3	82204.9	84821.5	83962.4	81996.1	79412.5	75578.4	74685.6	74461.1	74849.7	77619.5
Saint Barthelemy	1723.21	2330.86	2283.29	2272.48	2281.27	2292.52	2289.06	2253.74	2169.41	2075.06	1863.77	1618.51	1391.12	1201.81	1109.28	1121.74	1222.03	1418.07	1747.85	2099.73	2459.34	2773.88	2909.16	3017.37	3108.74	3229.82	3440.19	3765.03	4124.94	4406.16	4494.44	4569.24	4025.53	3363.44	2784.44	2344.94	2322.39	2497.13	2738.21	2981.58	3120.89	3085.38	2972.37	2812.39	2598.91	2483.09	2384.57	2302.26	2287.51
Saint Kitts and Nevis	1867.75	2561.88	2590.47	2688.76	2824.22	2964.33	3076.56	3128.38	3087.27	3003.16	2723.12	2378.48	2059.67	1809.21	1711.37	1747.26	1851.9	1996.55	2190.29	2310.47	2414.42	2505.19	2513.68	2579.08	2675.02	2808.18	2996.81	3244.39	3509.51	3735.95	3867.32	4115.56	3946.59	3716.38	3522.47	3264.85	3300.3	3442.64	3603.87	3781.9	3898.96	3860.41	3753.58	3579.76	3299.7	3109.26	2926.61	2771.4	2725.17
Saint Lucia	4431.03	6023.01	5988.76	6090.41	6264.55	6447.75	6576.58	6587.63	6417.47	6171.12	5537.34	4794.63	4134.09	3648.75	3503.26	3637.37	3893.47	4187.41	4513.91	4621.07	4654.9	4648.03	4505.55	4499.85	4588.03	4792.77	5157.66	5691.74	6299.05	6849.06	7210.8	7764.07	7499.93	7100.84	6772.69	6334.16	6466.31	6786.58	7095.91	7361.03	7410.82	7109.67	6695.83	6242.79	5739.63	5505.84	5344.09	5233.43	5275.28
Saint Martin	1440.56	1978.15	2015.52	2116.46	2251.31	2390.4	2504.06	2562.62	2536.41	2463.54	2219.56	1919.9	1647.13	1444.92	1383.1	1437.26	1543.93	1668.85	1809.83	1866.29	1896.82	1914.92	1879.68	1892.42	1912.79	1925.45	1923.97	1905.19	1875.83	1845.86	1825.31	1949.31	1967.75	1994.98	2018.17	1913.34	1884.71	1864.69	1841.43	1847.67	1871.05	1869.53	1876.42	1881.38	1846.16	1859.01	1856.47	1827.01	1800.41
Saint Vincent and the Grenadines	880.552	1207.8	1196.97	1200.24	1211.03	1222.77	1228.86	1222.73	1197.79	1179.75	1108.11	1020.99	939.598	863.567	822.384	816.453	825.784	846.885	889.425	903.075	907.559	898.823	850.164	817.307	807.134	841.002	944.167	1126.69	1352.45	1570.17	1728.32	1903.27	1846.62	1741.94	1662.13	1580.31	1659.7	1783.77	1878.06	1909.79	1816.77	1589.33	1328.39	1094.41	928.45	877.551	881.06	909.772	957.571
Sint Maarten	9412.42	12871.9	12861.8	13119	13518.6	13936	14246.5	14325.5	14048.4	13664.5	12478.2	11046.5	9735.06	8683.06	8263.38	8426.64	8909.04	9620.35	10652.3	11418.2	12168.6	12892.1	13193.3	13760.5	14424.2	15176.7	16070.7	17104.9	18113.3	18875.4	19170.4	20074.8	19017.3	17795.9	16914.4	15898.4	16406.3	17440.7	18459.4	19349.7	19647.7	18987.9	18002.7	16890.3	15614.6	15026.9	14566.7	14149.2	14011.1
Suriname	1579.19	2246.2	2286.94	2327.31	2367.49	2407.65	2447.95	2488.57	2529.68	2645.39	2699.11	2730.79	2745.08	2684.51	2611.16	2556	2488.63	2427.93	2424.2	2362.46	2321.58	2310.45	2271.52	2313.48	2371.89	2412.3	2411.09	2353.74	2253.36	2132.18	2012.52	2044.09	1969.38	1925.72	1906.87	1801.07	1795.92	1820.07	1855.54	1929.54	2024.89	2088.57	2148.96	2188.37	2158.42	2171.31	2167.86	2149.3	2166.88
Trinidad and Tobago	12582.5	17332.9	17464.2	17950.8	18627.1	19327.1	19884.8	20134.6	19910.4	19585	18157.4	16370	14696.4	13271.2	12615	12655.9	12992.8	13481.7	14210.3	14440.8	14650.6	14944.4	14983.3	15509.4	16126.4	16621.2	16851.4	16733.8	16364.8	15900	15495.8	16348.1	16390	16594.2	16843.7	16080.7	15982	15948.7	15840.6	15895.8	15976.8	15756	15578.6	15418.7	15020.6	15125.8	15227.2	15244.9	15458.6
Turks and Caicos Islands	6392.56	8585.22	8447.14	8530.37	8731.64	8947.65	9075.14	9010.83	8651.44	8112.44	6976.66	5652.66	4429.04	3492.48	3070.15	3080.92	3357.8	3806.14	4419.3	4947.09	5501.81	6095.58	6541.98	7145.64	7769.43	8340.02	8813.93	9156.8	9361.83	9431.3	9367.64	9800.42	9497.7	9225.21	9103.03	8721.89	8974.18	9412.45	9829.56	10248.3	10481.4	10297.7	9955.72	9480.96	8783.51	8367.69	7987.7	7665.72	7597.81
Uruguay	9046.38	12679.7	12685.9	12683.5	12676.6	12669	12664.9	12668.2	12683	13076.4	13179	13215.3	13228	12957.3	12718.2	12689.3	12756.7	13052.3	13894.1	14490	14996.3	15197.4	14495.7	13759.1	13066	12736.8	13159.4	14535.2	16499.4	18500.8	19986	21854.5	21155.6	19761.8	18246.6	16228.5	15621.4	15495.5	15466	15526.4	15354.6	14664.4	13908.9	13188.8	12414.3	12231	12196.1	12237	12574.9
USA	7.21601e+06	9.9769e+06	9.89668e+06	9.86751e+06	9.86557e+06	9.86703e+06	9.84808e+06	9.78487e+06	9.6536e+06	9.69838e+06	9.43608e+06	9.13579e+06	8.92967e+06	8.73751e+06	8.77897e+06	9.03835e+06	9.27395e+06	9.41119e+06	9.52112e+06	9.15445e+06	8.73127e+06	8.40903e+06	8.1035e+06	8.24241e+06	8.54936e+06	8.85579e+06	9.03202e+06	8.98807e+06	8.75477e+06	8.40265e+06	8.00277e+06	8.13686e+06	7.80744e+06	7.64381e+06	7.7097e+06	7.6e+06	8.04088e+06	8.63657e+06	9.18336e+06	9.68854e+06	9.97454e+06	9.85675e+06	9.63281e+06	9.37838e+06	9.02562e+06	9.0516e+06	9.15202e+06	9.28296e+06	9.62654e+06
Venezuela	23135.2	32602.7	33322.3	34404.7	35680.7	36980.9	38135.9	38976.4	39333.1	40156.2	39417.7	38224.5	37155.4	35923.2	35541.7	36109.1	36829.2	37591.8	38876.5	38784.1	38697.6	38947.3	38713	39862.9	41196.4	41991.4	41709.5	40037	37341.1	34213.6	31249	30931.6	29451.3	28866	28958.7	27858.3	28287	29039.5	29692	30521.6	31148.1	30957.4	30723.7	30509.7	29903.5	30414.7	31048.3	31651.4	32842.6
Virgin Islands (US)	13433	18084	17676.8	17605.1	17712.4	17842.2	17837.6	17542.2	16799.4	15882.1	13995.9	11892.2	10084.7	8843.64	8571.65	9059.48	9852.4	10676.3	11466.5	11605.7	11550.1	11469.8	11208.1	11429.6	11942.4	12706.5	13734.3	14988.7	16282.6	17379.1	18040.9	19292.8	18667.1	17843.4	17297.1	16486.9	17135	18277.4	19402.8	20451	20980.7	20578.8	19865.2	18996.3	17861.8	17439.9	17143.1	16916.1	17100.2
[truncated: 29 more columns]
