# Supplementary material for: A dynamic neural network model for predicting risk of Zika in real time
Source: BMC Med. 2019 Sep 2;17:171. doi: 10.1186/s12916-019-1389-3 (PMC6717993; doi:10.1186/s12916-019-1389-3)
Supplement: Supplementary file 5 — Data (suitability). Country- or territory-level weekly Aedes vector suitability. (XLSX 68 kb) [file 12916_2019_1389_MOESM5_ESM.xlsx]

## Sheet: Sheet1
Location / Weeks	1	2	3	4	5	6	7	8	9	10	11	12	13	14	15	16	17	18	19	20	21	22	23	24	25	26	27	28	29	30	31	32	33	34	35	36	37	38	39	40	41	42	43	44	45	46	47	48	49
Anguilla	0.0510895	0.0584196	0.0667459	0.0757013	0.084919	0.0940317	0.102673	0.110475	0.117071	0.122182	0.125008	0.124848	0.121027	0.113159	0.102456	0.091198	0.0817888	0.0766178	0.0772763	0.0827874	0.0915011	0.101768	0.111625	0.119454	0.123357	0.121388	0.111677	0.0948535	0.0745621	0.0546266	0.038871	0.0297598	0.027164	0.0284536	0.0309984	0.0324433	0.0326091	0.0318341	0.0304366	0.0287356	0.0279238	0.0302788	0.038109	0.053625	0.0761109	0.100194	0.119272	0.126743	0.116496
Antigua and Barbuda	0.0578604	0.0576693	0.0567262	0.0553082	0.0536923	0.0521555	0.050975	0.0504277	0.0507907	0.0523093	0.0546177	0.0571006	0.0591465	0.0601738	0.060295	0.060093	0.0601432	0.0610273	0.0631092	0.0658818	0.0687157	0.0709814	0.0721073	0.0720672	0.0709247	0.0687355	0.0655556	0.0614517	0.0565028	0.0507889	0.04439	0.0370038	0.0297502	0.0234535	0.0189377	0.016893	0.0165521	0.0170575	0.0175821	0.017317	0.0164388	0.0164342	0.0188721	0.025278	0.0357431	0.0480389	0.0593779	0.0669728	0.068325
Argentina	0.000689181	0.000820073	0.000930523	0.00102806	0.00112022	0.00121453	0.00131853	0.00143974	0.00158569	0.0017746	0.00204819	0.00246199	0.00307231	0.00391823	0.00506674	0.00661961	0.0086691	0.0113213	0.0146493	0.0182608	0.0217801	0.0248313	0.0270554	0.0286526	0.0298984	0.0310564	0.0323839	0.033939	0.035539	0.0369873	0.038087	0.0387371	0.0390202	0.0391924	0.0395098	0.0400978	0.0406201	0.0405628	0.0394076	0.0365997	0.0320833	0.0266172	0.0209662	0.0159155	0.0120546	0.00913888	0.00698291	0.00540133	0.00419198
Aruba	0.0501837	0.0493299	0.0486102	0.0479751	0.0473754	0.0467615	0.0460841	0.0452938	0.0443412	0.0433441	0.0437294	0.0473912	0.0562195	0.0715791	0.0921607	0.114852	0.136309	0.153251	0.163652	0.168214	0.168786	0.16722	0.165083	0.16176	0.155875	0.146062	0.131017	0.11145	0.0905063	0.0714731	0.057639	0.051165	0.0514763	0.0556597	0.060802	0.0641757	0.0655253	0.0649997	0.0627061	0.0586978	0.0534616	0.0482054	0.0441107	0.0423587	0.0434025	0.046113	0.049199	0.051369	0.0514466
Bahamas	0.023495	0.0280679	0.0352614	0.04411	0.0536483	0.0629107	0.0709318	0.076746	0.0793879	0.0781637	0.0746106	0.0713264	0.0709143	0.075678	0.0852842	0.0976424	0.110576	0.121954	0.129923	0.132726	0.129083	0.117714	0.0985873	0.0744601	0.0493764	0.0274553	0.0127268	0.00628355	0.00567737	0.00824946	0.011341	0.012906	0.0129401	0.0123573	0.0120713	0.0127355	0.013887	0.0147298	0.0144659	0.0122973	0.00892287	0.00709313	0.00965403	0.0193823	0.0367565	0.0586516	0.0810939	0.10011	0.112228
Barbados	0.0586264	0.0625749	0.0667032	0.0709452	0.0752345	0.0795049	0.08369	0.0877237	0.0915395	0.0951505	0.0982651	0.100632	0.102017	0.102224	0.101606	0.100873	0.100735	0.101913	0.104738	0.108108	0.110709	0.111227	0.108724	0.103784	0.0974674	0.0908387	0.0849375	0.0799355	0.074959	0.0690721	0.061339	0.0504897	0.0384229	0.0271	0.0184828	0.014285	0.0133132	0.0141511	0.0154421	0.0158593	0.0151831	0.0146795	0.0157242	0.0196647	0.0268795	0.0362135	0.0461581	0.0552051	0.0621014
Belize	0.0890809	0.0876783	0.0849519	0.0813894	0.0774785	0.0737069	0.0705625	0.0685328	0.0681058	0.0696963	0.0727839	0.0764207	0.0796605	0.0815765	0.0820137	0.0813112	0.0797859	0.0777442	0.0752771	0.0721608	0.0680461	0.0625837	0.0557935	0.0483111	0.0411738	0.0354483	0.0321703	0.0313508	0.0317658	0.032118	0.03111	0.0275597	0.0223826	0.0169888	0.0127884	0.0109747	0.0108919	0.0116355	0.0123288	0.0121083	0.010921	0.00982693	0.00995875	0.0124296	0.0176815	0.0251417	0.0340139	0.0435023	0.0530508
Bermuda	0.112206	0.113724	0.117543	0.122815	0.128691	0.134326	0.138871	0.141479	0.141302	0.137727	0.132642	0.128977	0.129655	0.137118	0.149274	0.160821	0.16629	0.16016	0.139193	0.10936	0.0780639	0.0527061	0.0396353	0.0365622	0.0392313	0.0434738	0.0451943	0.0427359	0.0373799	0.0305825	0.0238	0.0178725	0.0133584	0.00999004	0.00749969	0.00576723	0.00481644	0.00493189	0.0064181	0.00962151	0.0143955	0.0197873	0.0248472	0.0286134	0.0307858	0.0328612	0.0364725	0.0432524	0.0549123
Bolivia	0.00843866	0.0087739	0.00864708	0.00822842	0.00768816	0.00719654	0.0069238	0.00704017	0.00771588	0.00914898	0.0113505	0.0142677	0.0178523	0.0219686	0.0264735	0.0312202	0.0360059	0.0406489	0.0450945	0.0491997	0.0529825	0.0564609	0.0595737	0.0624648	0.0652187	0.0679048	0.0705874	0.0731609	0.0753152	0.076728	0.077077	0.0760872	0.074188	0.072054	0.0703598	0.0696365	0.0693552	0.0687721	0.0671542	0.0637263	0.0583617	0.0519612	0.0454342	0.0397124	0.0354199	0.0320341	0.029068	0.026035	0.0224149
Bonaire, St. Eustatius and Saba	0.0293783	0.0308142	0.0312606	0.0310821	0.0306433	0.0303086	0.0304426	0.0314098	0.0335747	0.0373649	0.042665	0.0491963	0.0566938	0.0647426	0.0732139	0.0821774	0.0915962	0.101482	0.11236	0.125033	0.14071	0.160601	0.184327	0.207559	0.223839	0.226602	0.2095	0.173327	0.127486	0.0818942	0.046466	0.0278743	0.0252768	0.0317226	0.0402608	0.0447607	0.0455624	0.0444622	0.0431936	0.0434711	0.0457895	0.0489308	0.0515611	0.0523504	0.0506568	0.0472772	0.0431853	0.0393544	0.0366261
Brazil	0.0224943	0.0220998	0.0215876	0.021001	0.0203834	0.0197782	0.0192288	0.0187786	0.0184709	0.0183824	0.0188132	0.020132	0.0227062	0.0267794	0.032103	0.0381084	0.0441683	0.0496794	0.0543359	0.0582243	0.0617099	0.0651584	0.0687735	0.0726065	0.0765317	0.0804068	0.0840892	0.0874299	0.090272	0.0924579	0.0938302	0.0943288	0.0941831	0.0938581	0.0938193	0.0943706	0.0951906	0.095764	0.0955726	0.0940756	0.090988	0.0864987	0.0808068	0.0741445	0.0669639	0.0595026	0.0521971	0.0454843	0.0396431
British Virgin Islands	0.0763286	0.0737166	0.0714828	0.0694879	0.0675925	0.0656573	0.0635429	0.0611101	0.0582194	0.0547548	0.0515705	0.0497935	0.0505365	0.054704	0.0616134	0.0695213	0.0766141	0.0810919	0.0819264	0.0803166	0.0780326	0.0768441	0.0780638	0.0806636	0.0828499	0.0828274	0.0788484	0.070733	0.0601906	0.049043	0.039112	0.0313479	0.0259533	0.0218256	0.0178621	0.0135515	0.00981022	0.00833381	0.0108582	0.0192212	0.0333693	0.0502389	0.0667056	0.0796002	0.0867956	0.0892609	0.0879422	0.0837855	0.0775939
Canada	0.00105799	0.00104262	0.00102727	0.00101194	0.000996623	0.000981299	0.000965961	0.0009506	0.000935203	0.00091939	0.000904027	0.000889855	0.000877542	0.000867857	0.000860311	0.000853672	0.000846841	0.000838677	0.000828346	0.000817016	0.000805896	0.000796199	0.000789092	0.000784022	0.000780212	0.000776926	0.000773427	0.000768993	0.000762914	0.000754486	0.000743	0.000727145	0.000709738	0.00069353	0.000681269	0.00067538	0.000674353	0.000676438	0.000679972	0.000683352	0.000685676	0.00068695	0.000687311	0.000686904	0.000686535	0.000688621	0.000695844	0.000710889	0.000736805
Cayman Islands	0.0608919	0.0612006	0.0623015	0.0639026	0.0657123	0.0674386	0.0687896	0.0694736	0.0691986	0.0678227	0.0665417	0.0670828	0.0711703	0.0801521	0.0928242	0.106211	0.117184	0.122628	0.120412	0.111747	0.098667	0.0832096	0.0677405	0.0531149	0.0402135	0.0299903	0.0233709	0.0203451	0.0197752	0.0204562	0.021183	0.0209958	0.0201017	0.0191185	0.0186638	0.0191316	0.0199277	0.0201767	0.0190023	0.0155168	0.0106539	0.0078473	0.0106294	0.0224475	0.0437854	0.0703595	0.0967955	0.117719	0.128382
Chile	0.00317583	0.00308394	0.00299393	0.00290511	0.00281677	0.00272824	0.00263882	0.00254782	0.00245455	0.00235582	0.0022552	0.00215529	0.00205821	0.00196792	0.00188878	0.00182687	0.00178963	0.00178457	0.00181621	0.00187561	0.00195107	0.00203092	0.00210267	0.00216492	0.00221717	0.00225856	0.00228829	0.00230771	0.00232075	0.00233148	0.002344	0.00236256	0.00238436	0.00240597	0.00242393	0.00243489	0.00244034	0.00244189	0.00244102	0.00243917	0.00243781	0.00243845	0.00244257	0.0024516	0.00246701	0.0024922	0.00253062	0.00258571	0.00266191
Colombia	0.0701059	0.0691723	0.0683261	0.0675351	0.066767	0.0659898	0.0651711	0.064279	0.0632811	0.0621367	0.0610192	0.060148	0.0597376	0.0599726	0.0607032	0.0615563	0.0621523	0.0621098	0.061106	0.0591298	0.0562288	0.0524506	0.0480145	0.0431386	0.0381662	0.0334606	0.0293802	0.0261401	0.0237822	0.0223383	0.02184	0.0223356	0.0236676	0.0255557	0.0277197	0.0298038	0.0319515	0.0343256	0.0370693	0.0403713	0.0442587	0.0484676	0.052779	0.0569551	0.0607174	0.0640507	0.0668291	0.0689265	0.0702565
CostaRica	0.0304931	0.0312084	0.0318893	0.0325485	0.0331986	0.0338523	0.0345223	0.0352213	0.035962	0.03678	0.037667	0.0386259	0.039663	0.0407544	0.0417495	0.0423883	0.0423919	0.0414747	0.0394259	0.0365076	0.0330366	0.0293294	0.0257804	0.0224601	0.0194608	0.0168923	0.0148605	0.0133599	0.0122503	0.0113835	0.010611	0.009768	0.00895862	0.00827804	0.0078214	0.00766531	0.00773742	0.0079582	0.00825094	0.00854879	0.00898042	0.00991109	0.0117265	0.014794	0.0190883	0.024101	0.0291486	0.0335478	0.0367279
Cuba	0.0811495	0.0824779	0.0834406	0.0841722	0.0848076	0.0854815	0.0863286	0.0874838	0.0890817	0.0913085	0.0941393	0.0975165	0.101391	0.105594	0.109421	0.11171	0.11123	0.106717	0.0973165	0.0845275	0.0701108	0.0558278	0.0435751	0.0334053	0.0252683	0.0191763	0.0151345	0.0129202	0.0120364	0.0119698	0.012207	0.012309	0.0121046	0.0115267	0.0105083	0.00917214	0.00809029	0.00806121	0.0098954	0.0144722	0.0221758	0.0324452	0.0447319	0.058421	0.0724745	0.0862659	0.0987475	0.108872	0.115794
Curacao	0.0345127	0.0369362	0.0373635	0.0365299	0.035171	0.0340223	0.0338191	0.035297	0.0391915	0.0463209	0.0562436	0.0681072	0.0810845	0.0940987	0.106306	0.11692	0.124967	0.129487	0.130187	0.128767	0.127456	0.128487	0.133367	0.140553	0.147428	0.151357	0.149762	0.141964	0.129569	0.11432	0.097957	0.0810411	0.0659811	0.0539134	0.0459748	0.0430346	0.0435839	0.0460453	0.0488907	0.0506321	0.0506475	0.049526	0.0479798	0.0467242	0.0461762	0.0459741	0.045685	0.0448762	0.0431221
Dominica	0.0640783	0.0642321	0.0645445	0.0649572	0.0654117	0.0658495	0.066212	0.066441	0.0664778	0.0662779	0.0659429	0.0656386	0.0655304	0.0657644	0.0662955	0.0669488	0.0675445	0.0679037	0.0678264	0.0670833	0.0654576	0.0627327	0.0588976	0.0542572	0.0493096	0.0445686	0.0405373	0.0373634	0.0347663	0.0324398	0.030078	0.0273009	0.0245581	0.0222741	0.0208733	0.020668	0.0213444	0.0225185	0.0238136	0.0248724	0.0255657	0.0260704	0.0266065	0.0273897	0.0285885	0.0303916	0.0329669	0.0364824	0.0411788
Dominican Republic	0.0411518	0.0439925	0.0473528	0.0510414	0.0548667	0.0586374	0.0621619	0.0652487	0.0677064	0.0694383	0.0705998	0.0715596	0.0726966	0.0743212	0.076233	0.0778433	0.0785321	0.0776712	0.0748383	0.0705687	0.0655426	0.0604396	0.0559501	0.0518498	0.0477798	0.0434032	0.0383962	0.0328663	0.0274402	0.0227758	0.019531	0.0181103	0.0182713	0.0192216	0.0201691	0.02048	0.0205187	0.0209066	0.0222601	0.0252384	0.0301549	0.036689	0.0445278	0.0533155	0.0623356	0.0709134	0.078069	0.0828223	0.0842991
Ecuador	0.025897	0.0250842	0.0239767	0.0226829	0.0213116	0.0199713	0.0187707	0.0178182	0.0172226	0.0170691	0.0173052	0.0177905	0.0183827	0.0189341	0.0193825	0.0197242	0.0199488	0.0200458	0.0200219	0.0199395	0.0198752	0.0199055	0.0201114	0.0206532	0.0217251	0.0235206	0.0262247	0.0297363	0.0336098	0.0373787	0.040577	0.0429866	0.0445373	0.0455554	0.0463669	0.0471945	0.0480344	0.0487482	0.0491895	0.0492108	0.0487084	0.0476776	0.0461242	0.0440646	0.0416332	0.0389902	0.0363702	0.0340078	0.0320745
El Salvador	0.0772206	0.0780943	0.0783793	0.0782925	0.0780508	0.077871	0.0779701	0.0785649	0.0798724	0.0820946	0.084784	0.0872722	0.0888985	0.0890234	0.087199	0.0830039	0.0760056	0.0657156	0.0519307	0.036825	0.0226127	0.0115077	0.00542967	0.00342481	0.00400116	0.00570567	0.00710867	0.00755306	0.00731282	0.00671733	0.006096	0.00569727	0.00557612	0.00566325	0.00588939	0.00616399	0.00640523	0.00651859	0.00640706	0.00598038	0.00565353	0.00649092	0.0095896	0.0160063	0.0258424	0.0379811	0.0509144	0.0631345	0.0734396
Falkland Islands	0.000388848	0.000388627	0.000388399	0.000388167	0.000387933	0.0003877	0.00038747	0.000387246	0.00038703	0.000386882	0.000387255	0.000388747	0.000391954	0.000397268	0.000403816	0.000409803	0.000413343	0.000412535	0.000406368	0.000397191	0.000387931	0.000381514	0.00038079	0.000388232	0.000406568	0.000438546	0.000486687	0.000546112	0.000603026	0.000643098	0.000652	0.000617425	0.000552875	0.000480368	0.000421919	0.00039642	0.000396206	0.000409886	0.000426462	0.000435169	0.000431582	0.000420141	0.000406107	0.000394773	0.000389539	0.000388752	0.000390426	0.000392576	0.000393376
French Guiana	0.0554804	0.0520875	0.0486689	0.0452341	0.0417926	0.0383537	0.0349271	0.031522	0.0281479	0.0247449	0.0215841	0.0189307	0.0170337	0.0161322	0.0161215	0.0167019	0.0175867	0.0184934	0.0193322	0.0204608	0.0223461	0.0254548	0.0299757	0.0355178	0.0413927	0.0468936	0.0513258	0.0543964	0.0562962	0.0572452	0.057463	0.0571362	0.0564945	0.0558073	0.0553442	0.055322	0.0556846	0.0563333	0.0571713	0.0581181	0.0591646	0.0603734	0.0618298	0.0636099	0.0656251	0.0675927	0.0691379	0.0698861	0.069475
Grenada	0.0853517	0.0836784	0.0817943	0.0797772	0.0777047	0.0756544	0.0737038	0.0719307	0.0704125	0.0691712	0.0681379	0.0671416	0.0660045	0.0646022	0.0631798	0.0622744	0.0624502	0.0642839	0.068057	0.0727489	0.0771742	0.0801478	0.0806879	0.0790335	0.0757073	0.0712241	0.0661036	0.0610218	0.0568428	0.054442	0.054695	0.0582762	0.063275	0.0670761	0.0670644	0.0616866	0.0525811	0.0422819	0.0333515	0.0282601	0.027844	0.0305279	0.0344491	0.0377354	0.0392734	0.0399458	0.0408163	0.0429483	0.0474066
Guadeloupe	0.0748429	0.0756117	0.0764321	0.0772852	0.0781519	0.0790131	0.0798499	0.0806431	0.0813738	0.0820431	0.0826328	0.0831477	0.0835961	0.0839758	0.084231	0.0842542	0.0839302	0.0831391	0.0817848	0.080004	0.0779475	0.075766	0.0736317	0.0713697	0.0687576	0.0655832	0.0616392	0.0568909	0.0515114	0.0456859	0.0396	0.0330607	0.0269304	0.0217039	0.0178758	0.01595	0.015788	0.0173839	0.0207587	0.0260093	0.0328907	0.040512	0.0480369	0.0546024	0.0595464	0.0631422	0.0655621	0.0669785	0.067584
Guatemala	0.0710452	0.070885	0.0696498	0.0677356	0.0655385	0.0634545	0.0618798	0.0612104	0.0618424	0.064132	0.0675704	0.0712994	0.0744673	0.0762303	0.0762803	0.0746061	0.0711703	0.0659068	0.0588069	0.0508463	0.0429828	0.0361738	0.0313272	0.0280641	0.0258257	0.02408	0.0223041	0.0202724	0.0181178	0.0159942	0.014056	0.0123371	0.0110367	0.0101855	0.0098141	0.00990415	0.0102426	0.0105913	0.0107133	0.0103769	0.00980599	0.00983348	0.0113262	0.0151259	0.0214265	0.029564	0.038626	0.0476999	0.0560964
Guyana	0.103046	0.0980831	0.0939578	0.0903617	0.086986	0.0835222	0.0796615	0.0750953	0.069515	0.0625115	0.0547026	0.0469141	0.039943	0.0346349	0.0310847	0.0289597	0.0280016	0.0279533	0.0286496	0.0300556	0.0321511	0.0349156	0.0381987	0.0418345	0.04556	0.0490981	0.0521726	0.0545445	0.0560194	0.0564058	0.055512	0.0531057	0.0498736	0.0466716	0.0443556	0.0436457	0.0443023	0.0459856	0.04837	0.0511793	0.0543962	0.0582642	0.0630976	0.0691784	0.076348	0.0841304	0.0917927	0.0986018	0.103972
Haiti	0.0614104	0.0647206	0.0685883	0.0728081	0.0771746	0.0814823	0.0855261	0.0891004	0.0919998	0.0941312	0.095676	0.0970563	0.0987065	0.100969	0.10351	0.105482	0.10599	0.104126	0.0991699	0.0915897	0.0820063	0.071041	0.0596681	0.0483961	0.0379621	0.0291561	0.0227491	0.0188887	0.016971	0.0163477	0.01637	0.0164979	0.0165725	0.0165434	0.0163606	0.0160623	0.0160447	0.0168443	0.0190008	0.0231188	0.0295781	0.0382313	0.0489665	0.0616077	0.0752694	0.0887517	0.100362	0.108409	0.111398
Honduras	0.0867435	0.086234	0.0846289	0.0823318	0.0797464	0.0772764	0.0753253	0.0742968	0.0745946	0.0765648	0.0796461	0.0828982	0.0853852	0.0862126	0.0852157	0.0826741	0.0788576	0.074011	0.0682802	0.0621737	0.0560858	0.050411	0.0456111	0.0415202	0.0379694	0.0348136	0.0319107	0.0292016	0.0267274	0.0245355	0.022673	0.0210751	0.0198176	0.0188103	0.0179632	0.0172217	0.0164155	0.0153949	0.0140173	0.0121298	0.0102489	0.00977478	0.0121265	0.0186792	0.0296184	0.0434859	0.0583689	0.0723546	0.0838858
Jamaica	0.0490623	0.0511717	0.0530536	0.0547919	0.0564703	0.0581727	0.0599828	0.0619845	0.0642614	0.0669735	0.0701294	0.0737594	0.0779056	0.0824897	0.0870419	0.0907632	0.0927815	0.0922155	0.0884756	0.0823266	0.0747649	0.0667866	0.0594812	0.0528854	0.0469604	0.0417033	0.0371103	0.0331483	0.0297496	0.0268442	0.024362	0.0221333	0.0204372	0.0194027	0.0191588	0.0197368	0.0209465	0.0225715	0.0243935	0.0262298	0.0282343	0.0309577	0.0350125	0.0409773	0.0487704	0.0575441	0.0661334	0.0733733	0.0782699
Martinique	0.0719329	0.0719503	0.0724533	0.073263	0.0742005	0.0750868	0.0757432	0.0759906	0.0756501	0.0745633	0.0729907	0.0713591	0.0700922	0.0695963	0.0699253	0.0709167	0.0724139	0.0742694	0.0762887	0.0779286	0.0786564	0.0779394	0.07547	0.0716456	0.0671118	0.0625222	0.0585189	0.0553678	0.0528804	0.0508415	0.049036	0.0471056	0.0448438	0.0418985	0.0379177	0.0330455	0.0279942	0.0239288	0.0220578	0.0236018	0.0286657	0.0356088	0.0426869	0.0481381	0.0509332	0.0520491	0.0525599	0.0535403	0.0560291
Mexico	0.069239	0.0711604	0.0731153	0.0750914	0.0770763	0.0790577	0.0810232	0.0829605	0.0848571	0.086653	0.0875744	0.0866511	0.0829211	0.0756763	0.0655157	0.0538925	0.0423674	0.0324596	0.0250867	0.0201274	0.0168936	0.0146972	0.0129657	0.0114591	0.0101459	0.00900362	0.00801009	0.00715178	0.00642562	0.00582917	0.00536	0.00500105	0.00480934	0.00480945	0.00502597	0.00543923	0.00598054	0.00655644	0.00707035	0.00743402	0.00770385	0.00812614	0.00896741	0.010485	0.0127954	0.0159341	0.0198767	0.024599	0.0302023
Montserrat	0.0866006	0.0836323	0.0804757	0.0772001	0.0738749	0.0705696	0.0673535	0.064296	0.0614665	0.0588802	0.056781	0.0553819	0.0548834	0.0554494	0.0569688	0.059182	0.0618235	0.0646409	0.0674816	0.0701745	0.0726515	0.074844	0.0765585	0.0772202	0.0760179	0.0721307	0.0647774	0.0544902	0.043384	0.0336679	0.027551	0.0265879	0.0295396	0.0336841	0.036299	0.0353409	0.0319238	0.0279309	0.0252389	0.0257149	0.0298778	0.0362196	0.0430885	0.0488128	0.0522503	0.0538456	0.054068	0.0533869	0.0522536
Nicaragua	0.0590071	0.0587554	0.0580114	0.0569564	0.0557719	0.0546392	0.0537398	0.0532549	0.0533659	0.0542483	0.0557978	0.0577875	0.0599927	0.062139	0.0638418	0.0645953	0.0638583	0.0610714	0.0558869	0.0491953	0.0420094	0.0353421	0.0301958	0.0264304	0.0237663	0.0219511	0.0207331	0.0198718	0.0191411	0.0183157	0.01717	0.0154394	0.0134288	0.0114815	0.00994086	0.00910709	0.00872187	0.00846888	0.00804275	0.00713642	0.00594335	0.00533239	0.00619912	0.0094165	0.0152	0.0228336	0.0313626	0.0398318	0.0474996
Panama	0.040327	0.0409621	0.0416909	0.042479	0.0432917	0.0440946	0.044853	0.0455325	0.0460984	0.0465472	0.0469781	0.0475554	0.048446	0.0497727	0.0514327	0.0531627	0.0546785	0.0556994	0.055963	0.05527	0.0534766	0.0504389	0.0462132	0.0410457	0.0353389	0.029513	0.0239838	0.0190336	0.0147831	0.0113439	0.008827	0.00720415	0.00642816	0.00616463	0.00607917	0.00591549	0.0057888	0.00594795	0.00664299	0.00814731	0.0106146	0.0139494	0.0180646	0.0228493	0.0279942	0.0332417	0.0381746	0.0423755	0.0455204
Paraguay	0.00616086	0.00706316	0.00804832	0.00908581	0.0101451	0.0111957	0.012207	0.0131485	0.0139898	0.0147844	0.0159494	0.0180769	0.0217627	0.0274425	0.0350688	0.0443104	0.0547593	0.0660619	0.0779439	0.0891105	0.0985159	0.105114	0.108079	0.108373	0.107298	0.106136	0.106139	0.107585	0.109582	0.111168	0.111381	0.109423	0.106152	0.102922	0.101091	0.101626	0.103741	0.106258	0.108003	0.1078	0.104889	0.0992583	0.0909587	0.0800966	0.0674482	0.0540676	0.0414257	0.0309931	0.0239595
Peru	0.0238042	0.0240544	0.0241718	0.0242053	0.0242039	0.0242164	0.0242918	0.0244792	0.0248273	0.0253971	0.0261843	0.0271683	0.0283302	0.0296234	0.0309884	0.0323529	0.0336264	0.0347232	0.035603	0.0362746	0.0367979	0.0372326	0.037625	0.0380244	0.0384653	0.0389801	0.0395994	0.04029	0.0409419	0.0414404	0.041671	0.0415688	0.0413527	0.0413459	0.0418716	0.0430743	0.0446767	0.0462427	0.0473279	0.0474924	0.0465967	0.0449712	0.0429867	0.0410222	0.0393676	0.0379303	0.0366305	0.0353884	0.034099
Puerto Rico	0.0583132	0.0611877	0.064795	0.068865	0.0731279	0.0773136	0.0811523	0.0843739	0.0867086	0.0879728	0.0883051	0.0880884	0.0877144	0.0875548	0.0876403	0.0877496	0.0876578	0.0871367	0.085931	0.083866	0.0807674	0.076461	0.0710159	0.0646816	0.0579077	0.051167	0.0449271	0.0394834	0.0349237	0.0313231	0.028757	0.0271733	0.0265308	0.0265026	0.0267616	0.0270176	0.0273104	0.0277768	0.0285509	0.0297919	0.0318041	0.035003	0.0398318	0.0466956	0.0552931	0.0645263	0.0729411	0.0790838	0.08168
Saint Barthelemy	0.0510895	0.0584196	0.0667459	0.0757013	0.084919	0.0940317	0.102673	0.110475	0.117071	0.122182	0.125008	0.124848	0.121027	0.113159	0.102456	0.091198	0.0817888	0.0766178	0.0772763	0.0827874	0.0915011	0.101768	0.111625	0.119454	0.123357	0.121388	0.111677	0.0948535	0.0745621	0.0546266	0.038871	0.0297598	0.027164	0.0284536	0.0309984	0.0324433	0.0326091	0.0318341	0.0304366	0.0287356	0.0279238	0.0302788	0.038109	0.053625	0.0761109	0.100194	0.119272	0.126743	0.116496
Saint Kitts and Nevis	0.0488088	0.0514278	0.0545562	0.0580065	0.0615908	0.0651215	0.0684109	0.0712712	0.0735148	0.0750194	0.0757784	0.0759381	0.0756535	0.0750935	0.0744373	0.0738623	0.073553	0.0736953	0.0743466	0.075115	0.0755346	0.07514	0.0736234	0.0712271	0.0683854	0.0655373	0.0631096	0.0611188	0.0590868	0.056506	0.052869	0.0474464	0.0408608	0.0337362	0.0266964	0.0207441	0.0164621	0.0148482	0.0169631	0.0239537	0.0354541	0.0486853	0.0608261	0.0690326	0.0717358	0.0705847	0.067394	0.0639783	0.0619729
Saint Lucia	0.0888132	0.0870459	0.0847929	0.0822331	0.0795455	0.076909	0.0745026	0.0725052	0.0710959	0.0704138	0.0704607	0.0711111	0.0722343	0.0736712	0.0753089	0.077079	0.0788951	0.0806791	0.0823524	0.08367	0.0844275	0.0844204	0.083484	0.0814405	0.0780847	0.0732133	0.0666406	0.0587574	0.0506491	0.0434427	0.038265	0.0357814	0.0354776	0.0359277	0.0357057	0.033854	0.031131	0.028847	0.0283229	0.0309025	0.0367263	0.0440946	0.0512214	0.0563059	0.0583364	0.0583489	0.0574936	0.0569208	0.0577218
Saint Martin	0.0906633	0.0901344	0.0892673	0.0881867	0.087017	0.0858829	0.0849091	0.08422	0.0839403	0.0841507	0.0845765	0.0847823	0.0843325	0.0828637	0.0805781	0.0780688	0.0759548	0.0748532	0.0751679	0.0766123	0.0787308	0.0810679	0.0831269	0.0846183	0.085233	0.084651	0.0825638	0.0790375	0.0745898	0.0697652	0.065108	0.0607987	0.0571753	0.0541102	0.0514757	0.0493289	0.0478681	0.0475534	0.0488677	0.0523425	0.0580061	0.0650148	0.0725253	0.0796633	0.0854619	0.0892674	0.0902076	0.0874106	0.0800161
Saint Vincent and the Grenadines	0.0855227	0.083682	0.081495	0.0790895	0.0765928	0.0741326	0.0718363	0.0698316	0.0682459	0.0671621	0.0665976	0.0664686	0.0666849	0.06715	0.0678436	0.0688199	0.0701299	0.0718334	0.0739074	0.0758696	0.0772223	0.0774674	0.0762437	0.0736614	0.0699617	0.0653886	0.0601879	0.0546766	0.0492571	0.0443371	0.040324	0.0373609	0.0355738	0.0346369	0.0342242	0.0340604	0.0341179	0.0344948	0.0352915	0.0366289	0.0385511	0.0409401	0.0436905	0.0466829	0.0497203	0.0527269	0.0555397	0.0579957	0.0600021
Sint Maarten	0.0905347	0.0908932	0.091235	0.0915664	0.0918933	0.092222	0.0925586	0.0929093	0.09328	0.0936578	0.0938179	0.0934689	0.0923212	0.090165	0.0872566	0.084173	0.0815252	0.0799199	0.079753	0.0807829	0.082589	0.0847507	0.0868174	0.0886208	0.0900124	0.0908333	0.0909193	0.08993	0.0873117	0.0824984	0.074924	0.0635791	0.0504148	0.0374138	0.0265589	0.0199002	0.0172456	0.0185821	0.0239795	0.0336533	0.0472178	0.0630553	0.0796392	0.095374	0.108302	0.116778	0.118618	0.111636	0.0936559
Suriname	0.0787156	0.0743881	0.0701076	0.0658567	0.0616183	0.0573748	0.0531091	0.0488039	0.0444418	0.0398932	0.035354	0.0309756	0.0268888	0.0232898	0.0203072	0.0180852	0.0168227	0.016721	0.0179518	0.020405	0.0239085	0.0282904	0.0332154	0.0385062	0.0438924	0.0490817	0.0537827	0.0577417	0.0607495	0.0626001	0.063087	0.06204	0.0599896	0.0577266	0.0560415	0.0555953	0.0562105	0.0575914	0.0594522	0.0615429	0.0637937	0.066324	0.0693062	0.0728944	0.0769549	0.0810746	0.0846719	0.0871656	0.088031
Trinidad and Tobago	0.0785734	0.0778345	0.0779442	0.0785898	0.0794588	0.0802385	0.0806162	0.0802792	0.078915	0.0762253	0.0726883	0.0690596	0.0660859	0.0644954	0.0643662	0.0653783	0.0672318	0.0696391	0.0723305	0.0747886	0.0765435	0.0771251	0.0762154	0.0741267	0.0713496	0.0683761	0.0656838	0.0632815	0.0606129	0.0570881	0.052117	0.0449068	0.0368712	0.0295115	0.0243291	0.0225345	0.0231714	0.0250327	0.0269434	0.0277573	0.0272449	0.0264384	0.0264755	0.0284772	0.0329013	0.0391062	0.0462278	0.0534016	0.0599579
Turks and Caicos Islands	0.00990319	0.0111001	0.0117161	0.0119652	0.0120614	0.0122187	0.0126512	0.013573	0.015198	0.0178409	0.0218099	0.0274499	0.0351156	0.0449267	0.056675	0.0699658	0.084271	0.0991338	0.114427	0.129366	0.143606	0.156805	0.168045	0.175402	0.176041	0.167067	0.14571	0.113349	0.0763613	0.0414218	0.015206	0.00209607	0.00103029	0.00645672	0.0128234	0.0153736	0.0147893	0.0130246	0.0119904	0.0135967	0.0182446	0.0241483	0.0293961	0.0320743	0.0312617	0.0282812	0.0246831	0.0220174	0.0216815
Uruguay	0.00302963	0.00304364	0.00300421	0.00293103	0.00284379	0.00276217	0.00270586	0.00269456	0.00274794	0.00287747	0.00300796	0.00303111	0.00283898	0.00236493	0.00202369	0.00260763	0.00492569	0.00981619	0.0178091	0.0276098	0.0377762	0.0468664	0.0535774	0.0588215	0.0639417	0.0702449	0.0789974	0.0901128	0.101875	0.112469	0.120083	0.123459	0.122648	0.118941	0.113631	0.108186	0.102606	0.0967539	0.0905422	0.0837848	0.0762997	0.0680387	0.058829	0.0485489	0.0376229	0.0266923	0.0167934	0.00896252	0.00404004
USA	0.344005	0.336847	0.327215	0.316021	0.304176	0.292592	0.282179	0.273849	0.268514	0.26662	0.265886	0.262675	0.253333	0.234884	0.208106	0.176262	0.142889	0.111388	0.0838514	0.0613755	0.0436737	0.0304595	0.0215978	0.0161013	0.0132407	0.0123376	0.01272	0.0139324	0.0157807	0.0180861	0.0206699	0.0234013	0.0252115	0.0250655	0.0219283	0.015819	0.00975192	0.00793295	0.0146164	0.034269	0.066125	0.101453	0.131333	0.146825	0.144068	0.130773	0.115762	0.107856	0.115384
Venezuela	0.0926384	0.0909939	0.0896177	0.088411	0.0872748	0.0861105	0.084819	0.0833016	0.0814594	0.0791588	0.0765908	0.0740094	0.071659	0.0697984	0.0683644	0.0670876	0.0657222	0.0640132	0.0617001	0.0587678	0.0551841	0.0509164	0.0461246	0.0410174	0.0359678	0.0313703	0.0276114	0.0248091	0.0227578	0.0212327	0.020009	0.0188301	0.0177656	0.0168425	0.0160875	0.0155858	0.0155494	0.0163045	0.0181836	0.0215678	0.0265214	0.0325326	0.0391108	0.045736	0.0519173	0.0578528	0.0636092	0.0692529	0.0749541
Virgin Islands (US)	0.0238043	0.0270113	0.0315788	0.0370054	0.0427901	0.0484315	0.0534285	0.05728	0.0594847	0.0596857	0.0585128	0.0571137	0.0566427	0.0581313	0.0613589	0.065238	0.0686474	0.0704702	0.0701	0.0684882	0.0669327	0.0667315	0.0687404	0.0717361	0.0737818	0.0729351	0.0673119	0.0569625	0.0442682	0.031749	0.021925	0.0163933	0.0147307	0.0148468	0.0146513	0.012684	0.01007	0.00878702	0.0108244	0.0182561	0.0311921	0.0466834	0.0617	0.0731738	0.0791483	0.0808198	0.0794226	0.0761913	0.0721879
[truncated: 29 more columns]
