# Supplementary material for: A dynamic neural network model for predicting risk of Zika in real time
Source: BMC Med. 2019 Sep 2;17:171. doi: 10.1186/s12916-019-1389-3 (PMC6717993; doi:10.1186/s12916-019-1389-3)
Supplement: Supplementary file 6 — Data (gdp). Country- or territory-level GDP per capita. (XLSX 9 kb) [file 12916_2019_1389_MOESM6_ESM.xlsx]

## Sheet: Sheet1
Location	gdp
Anguilla	21493
Antigua and Barbuda	22967
Argentina	20364
Aruba	36015
Bahamas	23795
Barbados	16390
Belize	8526
Bermuda	52463
Bolivia	6880
Bonaire, St. Eustatius and Saba	21000
Brazil	15359
British Virgin Islands	42300
Canada	44310
Cayman Islands	49902
Chile	22316
Colombia	13800
CostaRica	15377
Cuba	20645
Curacao	22619
Dominica	11277
Dominican Republic	14211
Ecuador	11388
El Salvador	8602
Falkland Islands	55400
French Guiana	17812
Grenada	12966
Guadeloupe	23072
Guatemala	7706
Guyana	7506
Haiti	1762
Honduras	5084
Jamaica	9062
Martinique	24329
Mexico	17276
Montserrat	12384
Nicaragua	5189
Panama	22192
Paraguay	9184
Peru	12402
Puerto Rico	33843
Saint Barthelemy	27727
Saint Kitts and Nevis	24369
Saint Lucia	10990
Saint Martin	19300
Saint Vincent and the Grenadines	11028
Sint Maarten	36327
Suriname	16969
Trinidad and Tobago	32596
Turks and Caicos Islands	22412
Uruguay	21200
USA	50273.9
Venezuela	17664
Virgin Islands (US)	40124
