# Supplementary material for: A dynamic neural network model for predicting risk of Zika in real time
Source: BMC Med. 2019 Sep 2;17:171. doi: 10.1186/s12916-019-1389-3 (PMC6717993; doi:10.1186/s12916-019-1389-3)
Supplement: Supplementary file 7 — Data (physicians). Country- or territory-level physicians per 1000 people. (XLSX 9 kb) [file 12916_2019_1389_MOESM7_ESM.xlsx]

## Sheet: Sheet1
Location	physicians
Anguilla	12
Antigua and Barbuda	1.7
Argentina	38.6
Aruba	11.2
Bahamas	28.2
Barbados	18.1
Belize	8.3
Bermuda	17.7
Bolivia	4.7
Bonaire, St. Eustatius and Saba	9.93
Brazil	18.9
British Virgin Islands	16.04
Canada	20.7
Cayman Islands	9.34
Chile	10.2
Colombia	14.7
CostaRica	11.1
Cuba	67.2
Curacao	14.2
Dominica	15.9
Dominican Republic	14.9
Ecuador	17.2
El Salvador	16
Falkland Islands	20.46
French Guiana	24
Grenada	6.6
Guadeloupe	58.2
Guatemala	9.3
Guyana	2.1
Haiti	2.5
Honduras	3.7
Jamaica	4.1
Martinique	53.7
Mexico	21
Montserrat	15
Nicaragua	9
Panama	16.5
Paraguay	12.3
Peru	11.3
Puerto Rico	17.5
Saint Barthelemy	10
Saint Kitts and Nevis	11.7
Saint Lucia	1.1
Saint Martin	11.4
Saint Vincent and the Grenadines	5.3
Sint Maarten	11
Suriname	9.1
Trinidad and Tobago	11.8
Turks and Caicos Islands	11
Uruguay	37.4
USA	27.2961
Venezuela	19.4
Virgin Islands (US)	16.4
