# Supplementary material for: A dynamic neural network model for predicting risk of Zika in real time
Source: BMC Med. 2019 Sep 2;17:171. doi: 10.1186/s12916-019-1389-3 (PMC6717993; doi:10.1186/s12916-019-1389-3)
Supplement: Supplementary file 8 — Data (beds). Country- or territory-level beds per 1000 people. (XLSX 9 kb) [file 12916_2019_1389_MOESM8_ESM.xlsx]

## Sheet: Sheet1
Location	beds
Anguilla	21
Antigua and Barbuda	21
Argentina	47
Aruba	27
Bahamas	29
Barbados	62
Belize	11
Bermuda	63
Bolivia	11
Bonaire, St. Eustatius and Saba	32
Brazil	23
British Virgin Islands	18
Canada	27
Cayman Islands	26
Chile	21
Colombia	15
CostaRica	12
Cuba	53
Curacao	39
Dominica	38
Dominican Republic	17
Ecuador	16
El Salvador	11
Falkland Islands	98
French Guiana	21
Grenada	35
Guadeloupe	35
Guatemala	6
Guyana	20
Haiti	13
Honduras	7
Jamaica	19
Martinique	31
Mexico	15
Montserrat	40
Nicaragua	9
Panama	22
Paraguay	13
Peru	15
Puerto Rico	33
Saint Barthelemy	21
Saint Kitts and Nevis	23
Saint Lucia	16
Saint Martin	21
Saint Vincent and the Grenadines	52
Sint Maarten	23
Suriname	31
Trinidad and Tobago	27
Turks and Caicos Islands	14
Uruguay	25
USA	27.2941
Venezuela	9
Virgin Islands (US)	30
