# Supplementary material for: A dynamic neural network model for predicting risk of Zika in real time
Source: BMC Med. 2019 Sep 2;17:171. doi: 10.1186/s12916-019-1389-3 (PMC6717993; doi:10.1186/s12916-019-1389-3)
Supplement: Supplementary file 9 — Data (pop_density). Country- or territory-level population densities (people per sq. km of land area). (XLSX 10 kb) [file 12916_2019_1389_MOESM9_ESM.xlsx]

## Sheet: Sheet1
Location	pop_density
Anguilla	164
Antigua and Barbuda	208.677
Argentina	15.8647
Aruba	577.161
Bahamas	38.76
Barbados	660.965
Belize	15.7513
Bermuda	1304.7
Bolivia	9.90003
Bonaire, St. Eustatius and Saba	55.9
Brazil	24.8676
British Virgin Islands	200.78
Canada	3.94222
Cayman Islands	249.863
Chile	24.139
Colombia	43.4689
CostaRica	94.1608
Cuba	109.494
Curacao	355.809
Dominica	96.9067
Dominican Republic	217.934
Ecuador	65.0039
El Salvador	295.685
Falkland Islands	0.26
French Guiana	3.4
Grenada	314.191
Guadeloupe	248
Guatemala	152.509
Guyana	3.8968
Haiti	388.645
Honduras	72.1696
Jamaica	257.926
Martinique	354
Mexico	65.3398
Montserrat	51.5
Nicaragua	50.5404
Panama	52.8537
Paraguay	16.7106
Peru	24.513
Puerto Rico	391.678
Saint Barthelemy	361
Saint Kitts and Nevis	213.73
Saint Lucia	303.277
Saint Martin	583.71
Saint Vincent and the Grenadines	280.67
Sint Maarten	1141.88
Suriname	3.48061
Trinidad and Tobago	265.124
Turks and Caicos Islands	36.1463
Uruguay	19.6066
USA	287.569
Venezuela	35.26
Virgin Islands (US)	295.92
