# Supplementary material for: A dynamic neural network model for predicting risk of Zika in real time
Source: BMC Med. 2019 Sep 2;17:171. doi: 10.1186/s12916-019-1389-3 (PMC6717993; doi:10.1186/s12916-019-1389-3)
Supplement: Supplementary file 10 — Data (case_weighted_travel_risk). Country- or territory-level weekly case-weighted travel risk. (XLSX 66 kb) [file 12916_2019_1389_MOESM10_ESM.xlsx]

## Sheet: Sheet1
Location / Weeks	1	2	3	4	5	6	7	8	9	10	11	12	13	14	15	16	17	18	19	20	21	22	23	24	25	26	27	28	29	30	31	32	33	34	35	36	37	38	39	40	41	42	43	44	45	46	47	48	49
Anguilla	0	0	0	0	0	0	0	0	0	0	0	0	0	0	0	0	0	0.366494	15.5442	43.1685	71.8671	94.2562	154.091	155.869	147.231	141.219	7559.94	9046.3	13743.9	18544.3	30529.6	42780	40902.8	34332.2	31825	33474.7	33164.5	25276.8	28814.2	33839.2	34345.4	38512.5	47155.7	104749	104744	124780	143638	148946	150749
Antigua and Barbuda	14233.5	22975.8	25013.3	25879	10292.1	10357.7	10609.4	11263.5	12536.9	1463.42	1872.5	2281.39	2589.64	5250.23	5736.6	6145.41	6505.5	21539.2	23630.7	26189.9	28911.1	31502.5	18343.1	19220.2	19874.9	20436	68987.5	80646.9	113110	153221	243204	248342	263757	218141	221970	183312	175321	143696	163023	330116	319622	321659	381632	308258	330132	383523	447019	540184	690413
Argentina	3.03242e+07	4.89494e+07	5.32902e+07	5.51346e+07	3.36906e+07	3.3905e+07	3.47284e+07	3.68689e+07	4.10356e+07	5.60702e+07	6.74605e+07	8.06138e+07	9.40227e+07	1.12381e+08	1.22746e+08	1.31435e+08	1.39238e+08	1.17528e+08	1.2427e+08	1.31706e+08	1.39664e+08	1.48026e+08	1.85395e+08	1.948e+08	2.02364e+08	2.06682e+08	2.15959e+08	2.22511e+08	2.56457e+08	2.87575e+08	3.56385e+08	4.31081e+08	6.00712e+08	5.77995e+08	5.51616e+08	4.71115e+08	4.17077e+08	3.41019e+08	3.41173e+08	2.56283e+08	2.30399e+08	1.95713e+08	1.69234e+08	1.0667e+08	8.91776e+07	7.32569e+07	5.301e+07	4.99674e+07	5.13799e+07
Aruba	424881	685845	746665	772507	455766	460255	474488	509001	574716	1.04295e+06	1.26485e+06	1.5154e+06	1.76109e+06	1.74485e+06	1.87397e+06	1.99052e+06	2.13641e+06	1.85211e+06	2.11418e+06	2.44773e+06	2.80194e+06	3.1267e+06	6.38911e+06	6.69574e+06	6.91794e+06	7.09589e+06	5.83851e+06	6.88641e+06	9.67442e+06	1.44349e+07	2.14634e+07	2.6363e+07	3.35763e+07	3.00852e+07	2.83846e+07	2.18201e+07	1.9618e+07	1.32189e+07	1.37558e+07	1.31361e+07	1.20452e+07	1.16436e+07	1.04951e+07	7.3874e+06	7.79592e+06	8.03021e+06	7.82068e+06	7.60305e+06	9.50743e+06
Bahamas	170165	274681	299039	309389	90771.2	91552.7	94168.1	100648	113074	135387	164235	196781	228651	331421	359717	384024	408814	326444	352219	382791	415467	447750	1.12232e+06	1.17922e+06	1.22449e+06	1.25235e+06	1.80047e+06	1.8974e+06	2.24058e+06	2.59724e+06	3.24289e+06	3.28759e+06	4.45158e+06	4.25212e+06	4.06939e+06	2.07534e+06	1.82744e+06	1.48465e+06	1.58832e+06	1.56819e+06	1.45229e+06	1.25782e+06	1.14994e+06	741609	704723	677194	628316	696905	1.03223e+06
Barbados	66493.9	107335	116853	120897	58009.6	58375.3	59786.3	63459.6	70613.5	75086.7	90386.8	108031	125975	214358	233656	249963	265201	213532	228974	246942	266110	285257	860531	903045	935590	957877	824070	856064	997237	1.13759e+06	1.39207e+06	1.95388e+06	2.71592e+06	2.61258e+06	2.50143e+06	2.0968e+06	1.8733e+06	1.52188e+06	1.51868e+06	1.36802e+06	1.24115e+06	1.06268e+06	950844	746061	663390	554021	465899	509332	500567
Belize	1274.64	2057.53	2239.99	2317.52	6551.7	6625.53	6848.26	7376.96	8376.41	15515.2	19002.4	22838	26421.8	22437.6	22694.1	23376.3	26356.1	17898.2	24519.4	35506.3	48002.3	60183.7	164475	176220	185912	195554	265198	350122	414253	462500	486873	572083	457380	367215	359079	202963	163564	89144.1	140444	205783	198530	178378	179617	111182	123287	131058	124918	135993	173299
Bermuda	1487.08	2400.46	2613.33	2703.77	5302.08	5337.35	5469.89	5812.08	6476.78	6652.1	7999.19	9557.2	11149.6	9616.45	10424.5	11122.3	11851.8	23283.6	26277.4	30056.4	34074.6	37796.1	22476.4	23629	24476.2	25178	20007.2	22591	29016.2	39305.6	54291.4	61230.8	76362.2	70826.1	67576.2	99543.8	87180.9	72317.5	76396	64323	64064.8	56822.7	58132	35212.1	35627.9	37133.7	38339.9	45221.1	90787.8
Bolivia	1.90772e+06	3.07944e+06	3.35253e+06	3.46856e+06	2.48604e+06	2.50246e+06	2.56438e+06	2.72441e+06	3.03538e+06	3.72137e+06	4.48107e+06	5.35623e+06	6.24477e+06	7.30488e+06	7.96456e+06	8.52117e+06	9.03949e+06	7.34056e+06	7.83425e+06	8.39984e+06	9.0042e+06	9.61747e+06	1.52185e+07	1.59874e+07	1.65988e+07	1.69634e+07	1.58934e+07	1.65128e+07	1.92336e+07	2.17558e+07	2.66461e+07	3.01555e+07	4.11275e+07	3.94002e+07	3.76711e+07	3.07173e+07	2.71268e+07	2.22132e+07	2.25388e+07	1.95471e+07	1.76488e+07	1.50334e+07	1.30804e+07	8.90308e+06	7.49583e+06	6.2248e+06	4.51065e+06	4.22076e+06	4.51962e+06
Bonaire, St. Eustatius and Saba	1911.96	3086.3	3359.99	3476.28	15914.4	16139.6	16770.1	18214.9	20912.8	17566.8	21600.1	25994	30022.3	37215.3	39877.2	42321.4	45485.7	65759.5	73658.3	83591.5	94133.2	103909	102422	107149	110436	113278	133006	175135	276924	451310	705069	558717	666545	557363	481464	531485	482326	353010	400213	402524	397183	346758	280133	178240	216330	226675	206568	206674	221838
Brazil	0	0	0	0	366.678	5721.16	16159.1	34915.9	66470.9	138953	210957	269185	285993	255789	147090	90246.2	211927	529804	1.24288e+06	2.2265e+06	3.26854e+06	4.15766e+06	5.62054e+06	5.85004e+06	5.9458e+06	6.19573e+06	9.98695e+06	1.20371e+07	1.67612e+07	2.25328e+07	2.7138e+07	2.7234e+07	2.57556e+07	2.16553e+07	2.14268e+07	1.76179e+07	1.46624e+07	1.13571e+07	1.62651e+07	1.40537e+07	1.42571e+07	1.31672e+07	1.28305e+07	9.26504e+06	9.54746e+06	9.76681e+06	8.55259e+06	8.31316e+06	9.79868e+06
British Virgin Islands	0	0	0	0	0	0	0	0	0	0.0979852	0.350604	0.543511	0.538863	0.211639	0	0	0	0.989177	41.9891	116.874	195.346	257.877	413.321	403.252	365.873	345.958	181290	212037	325728	439541	749717	955487	914372	769845	719883	964041	956165	714489	832144	979338	967057	1.09524e+06	1.3483e+06	1.36126e+06	1.36271e+06	1.61798e+06	1.85758e+06	1.95294e+06	2.06103e+06
Canada	3.65037e+06	5.89244e+06	6.41497e+06	6.63699e+06	4.75509e+06	4.78758e+06	4.90813e+06	5.21802e+06	5.81921e+06	5.69474e+06	6.86534e+06	8.2093e+06	9.56598e+06	9.89805e+06	1.07816e+07	1.15299e+07	1.22401e+07	9.19612e+06	9.86965e+06	1.06619e+07	1.15087e+07	1.2354e+07	2.67115e+07	2.80617e+07	2.9137e+07	2.98273e+07	3.08575e+07	3.29685e+07	3.96573e+07	4.66487e+07	5.84225e+07	4.38024e+07	5.4558e+07	5.13039e+07	5.00302e+07	5.09836e+07	4.42464e+07	3.60777e+07	3.96849e+07	3.46087e+07	3.53108e+07	3.07497e+07	2.94007e+07	1.87732e+07	1.71035e+07	1.54422e+07	1.33174e+07	1.54977e+07	1.91172e+07
Cayman Islands	22943.6	37035.6	40319.9	41715.4	17153.9	17270.1	17703	18817.5	20980.3	40659.2	48953.3	58511.6	68222.1	112892	123109	131724	139714	92446.2	97847.9	103835	110241	116940	175949	184831	191953	196444	369762	499733	607619	703394	811267	755027	727848	632268	620936	677899	596358	431193	471233	403172	399028	327288	339545	246546	265146	263274	288922	401860	616999
Chile	1.4648e+07	2.36448e+07	2.57416e+07	2.66326e+07	1.63914e+07	1.64981e+07	1.69034e+07	1.79532e+07	1.99946e+07	2.51401e+07	3.02669e+07	3.6176e+07	4.21807e+07	4.9676e+07	5.41961e+07	5.80009e+07	6.14984e+07	5.02348e+07	5.35259e+07	5.72731e+07	6.12771e+07	6.53601e+07	9.68519e+07	1.01735e+08	1.05613e+08	1.07924e+08	9.35032e+07	9.73084e+07	1.13743e+08	1.29009e+08	1.57556e+08	2.1773e+08	2.97956e+08	2.85662e+08	2.73092e+08	2.06793e+08	1.82359e+08	1.49493e+08	1.52492e+08	1.19414e+08	1.07941e+08	9.19933e+07	8.00605e+07	5.25529e+07	4.45027e+07	3.72342e+07	2.72555e+07	2.56577e+07	3.20745e+07
Colombia	3.29644e+06	5.32113e+06	5.793e+06	5.9935e+06	4.48636e+06	4.5143e+06	4.62274e+06	4.90561e+06	5.45683e+06	7.98585e+06	9.60303e+06	1.14734e+07	1.33851e+07	1.63085e+07	1.78294e+07	1.90999e+07	2.02192e+07	1.73197e+07	1.82528e+07	1.92755e+07	2.03759e+07	2.15546e+07	3.28328e+07	3.45352e+07	3.59294e+07	3.67217e+07	2.57214e+07	2.73061e+07	3.27305e+07	3.99462e+07	5.38869e+07	6.63666e+07	9.10355e+07	8.61223e+07	8.21927e+07	6.6005e+07	5.89522e+07	4.57856e+07	4.51159e+07	4.23984e+07	3.81571e+07	3.35698e+07	2.94962e+07	2.01807e+07	1.82076e+07	1.63332e+07	1.34239e+07	1.35438e+07	1.39288e+07
CostaRica	458022	739341	804905	832763	635295	639251	654607	694663	772719	939055	1.12922e+06	1.34916e+06	1.57395e+06	2.09366e+06	2.2889e+06	2.45202e+06	2.5957e+06	2.51683e+06	2.69845e+06	2.93568e+06	3.19993e+06	3.47652e+06	3.54771e+06	3.7964e+06	4.01356e+06	4.18792e+06	5.80519e+06	6.91816e+06	7.89276e+06	8.7936e+06	9.96752e+06	1.25578e+07	1.37902e+07	1.25038e+07	1.20623e+07	1.03748e+07	9.09803e+06	6.84215e+06	7.24492e+06	6.72802e+06	6.34423e+06	5.49796e+06	5.17573e+06	3.62681e+06	3.51496e+06	3.33472e+06	2.88966e+06	3.13375e+06	3.75937e+06
Cuba	446125	720137	783998	811132	476323	480547	494511	528945	594872	747356	909154	1.0903e+06	1.26527e+06	1.51967e+06	1.6304e+06	1.7308e+06	1.85943e+06	1.65522e+06	1.89952e+06	2.2147e+06	2.55065e+06	2.85937e+06	6.83171e+06	7.1738e+06	7.42752e+06	7.63881e+06	6.53623e+06	7.61898e+06	1.03555e+07	1.44686e+07	1.97605e+07	2.06748e+07	2.55333e+07	2.31958e+07	2.21896e+07	1.76082e+07	1.55635e+07	1.14491e+07	1.23355e+07	1.23114e+07	1.13735e+07	1.04819e+07	9.48314e+06	5.5369e+06	5.5393e+06	5.46167e+06	4.94486e+06	4.90921e+06	5.53717e+06
Curacao	210953	340522	370719	383550	223077	225703	233504	251897	286585	517036	631726	758741	878887	1.01583e+06	1.08694e+06	1.15265e+06	1.24043e+06	980395	1.16724e+06	1.41097e+06	1.66917e+06	1.89998e+06	3.23631e+06	3.38434e+06	3.48444e+06	3.58439e+06	3.98423e+06	4.95856e+06	7.43028e+06	1.16202e+07	1.73183e+07	1.52332e+07	1.8228e+07	1.59111e+07	1.50636e+07	1.18107e+07	1.05849e+07	6.78575e+06	7.30764e+06	7.06821e+06	6.57575e+06	6.46155e+06	5.88092e+06	4.47314e+06	4.79797e+06	5.0062e+06	4.88533e+06	4.76188e+06	5.39889e+06
Dominica	0	0	0	0	1247.51	1255.28	1285.43	1364.09	1517.37	1108.68	1333.2	1592.87	1858.27	0	0	0	0	9142.24	10120	11333.5	12624.1	13840.1	4469.88	4676.97	4819.59	4972.67	36785.4	43281.1	63030.1	83595.5	151529	179439	189790	141073	173748	148673	129365	116951	153775	192212	212259	246572	380851	388053	439235	509010	585530	763010	764476
Dominican Republic	3.72706e+06	6.01623e+06	6.54974e+06	6.77643e+06	3.56586e+06	3.5904e+06	3.68116e+06	3.91418e+06	4.36608e+06	7.82728e+06	9.42937e+06	1.12726e+07	1.31399e+07	1.35864e+07	1.48066e+07	1.58379e+07	1.6807e+07	1.02884e+07	1.10997e+07	1.20596e+07	1.3084e+07	1.40942e+07	2.71768e+07	2.85311e+07	2.95773e+07	3.02689e+07	2.59161e+07	2.73424e+07	3.26356e+07	3.83492e+07	4.84215e+07	6.01141e+07	8.05997e+07	7.63046e+07	7.28483e+07	5.56026e+07	4.9245e+07	3.94425e+07	4.06011e+07	3.96088e+07	3.58626e+07	3.13598e+07	2.8189e+07	2.07081e+07	1.83067e+07	1.64469e+07	1.36818e+07	1.34289e+07	1.76734e+07
Ecuador	484364	781863	851198	880658	813798	825002	856632	929424	1.06554e+06	1.71277e+06	2.11235e+06	2.54432e+06	2.93442e+06	3.08915e+06	3.21778e+06	3.36588e+06	3.70296e+06	4.02832e+06	5.06364e+06	6.43699e+06	7.89445e+06	9.18396e+06	1.22329e+07	1.27882e+07	1.31205e+07	1.35539e+07	1.63798e+07	1.88636e+07	2.5018e+07	3.2222e+07	3.79455e+07	3.70441e+07	3.77773e+07	3.28669e+07	3.22288e+07	3.08964e+07	2.61204e+07	2.06718e+07	2.67161e+07	2.15016e+07	2.06643e+07	1.87459e+07	1.7404e+07	1.28061e+07	1.2467e+07	1.22314e+07	1.03294e+07	9.67996e+06	1.11358e+07
El Salvador	198844	320975	349439	361533	241763	244116	251611	269819	304511	428227	520762	624457	724774	602465	641771	678909	733498	479423	608580	781279	965245	1.12885e+06	1.54463e+06	1.61959e+06	1.66779e+06	1.72407e+06	1.99418e+06	2.606e+06	3.30382e+06	3.91198e+06	4.22283e+06	5.68287e+06	5.08186e+06	4.2849e+06	4.25906e+06	4.67777e+06	3.95882e+06	3.03597e+06	3.85579e+06	3.4541e+06	3.31805e+06	2.92409e+06	2.81157e+06	2.35894e+06	2.31124e+06	2.23264e+06	1.88614e+06	1.87847e+06	2.09574e+06
Falkland Islands	0	0	0	0	0	0	0	0	0	70.7901	107.3	136.835	145.412	0	0	0	0	0	0	0	0	0	10718.8	11265.6	11710.3	11953.7	1523.8	1557	1772.2	1954.4	2418.2	0	0	0	0	24223.5	21490.5	17640	17404.5	0	0	0	0	2.4	5.6	16	10.4	8.8	0
French Guiana	277660	448200	487946	504833	321858	323862	331642	351936	391481	1.04838e+06	1.26096e+06	1.50671e+06	1.75764e+06	2.14539e+06	2.34514e+06	2.51225e+06	2.65948e+06	2.03376e+06	2.14284e+06	2.26116e+06	2.38771e+06	2.52245e+06	3.23104e+06	3.39373e+06	3.52622e+06	3.60732e+06	2.25276e+06	2.45942e+06	3.15346e+06	3.89674e+06	4.05248e+06	5.30483e+06	7.764e+06	7.6303e+06	7.45607e+06	6.50758e+06	6.05878e+06	4.59182e+06	4.74558e+06	4.41919e+06	4.17499e+06	3.94996e+06	3.80891e+06	2.85645e+06	3.14054e+06	2.22331e+06	2.02983e+06	2.07932e+06	1.90446e+06
Grenada	637.322	1028.77	1120	1158.76	935.633	941.46	964.076	1023.07	1138.03	6704.04	8080.74	9662.55	11261	11547.8	12620.5	13519.9	14312.1	10518.9	12076.9	14142	16359.9	18417.1	5650.81	5825.4	5888.75	6233.97	72856.6	113224	184636	317994	483446	349445	440279	377251	351375	254446	240629	141461	128161	126221	113112	118146	115372	79381.8	95199.8	106179	119856	121108	349970
Guadeloupe	849.762	1371.69	1493.33	1545.01	623.755	627.64	642.717	682.046	758.684	3880.39	4666.19	5575.03	6503.95	12593.4	13767.8	14749	15613.2	4382.66	4615.17	4867.02	5137.03	5426.38	6988.03	7355.18	7620.28	41635.8	1.45489e+06	2.10557e+06	3.71565e+06	5.73773e+06	4.28312e+06	4.32848e+06	7.20341e+06	7.59586e+06	7.84488e+06	7.35478e+06	7.66351e+06	4.91156e+06	5.63783e+06	7.90906e+06	8.27882e+06	9.28985e+06	1.00903e+07	5.75056e+06	7.80487e+06	4.98352e+06	5.2404e+06	5.2174e+06	5.8502e+06
Guatemala	162729	262679	285973	295870	217154	219774	227495	245626	279774	330743	408251	491869	567070	529352	548624	572394	632327	952586	1.18999e+06	1.51842e+06	1.87235e+06	2.19368e+06	2.61715e+06	2.76642e+06	2.87339e+06	3.00243e+06	3.71208e+06	4.87893e+06	6.03245e+06	6.94332e+06	7.36287e+06	9.82044e+06	8.90133e+06	7.54327e+06	7.47514e+06	6.80263e+06	5.69951e+06	4.17165e+06	5.48042e+06	4.70753e+06	4.57326e+06	4.04259e+06	4.00824e+06	3.11059e+06	3.17219e+06	3.20749e+06	2.82066e+06	2.87747e+06	3.96603e+06
Guyana	13808.6	22290	24266.6	25106.5	15595.5	15716.7	16140.5	17207.9	19265.4	29679.8	35966.9	43081.6	50084.8	70039.7	75592.1	80513.7	86032.6	66657.8	74342.8	83945.8	94143.7	103652	156078	163680	169830	174374	156036	199713	302488	515003	828912	766074	944440	836772	792811	624362	568459	394371	388748	328428	317938	291861	282590	231835	253829	253159	276096	350727	367227
Haiti	66069	106649	116106	120125	113837	114567	117359	124610	138721	192938	232369	277769	323821	274702	299359	320209	339805	308443	327210	348411	371160	394801	830459	873555	908455	930078	587175	640868	763438	880361	1.06218e+06	1.01677e+06	1.30758e+06	1.20524e+06	1.22087e+06	1.2106e+06	1.05061e+06	867446	932766	789467	854995	800154	977205	678893	685631	633197	591477	746039	1.02471e+06
Honduras	67343.6	108706	118346	122442	83313.5	84447.5	87660.1	95066.5	108925	136840	169039	203711	234774	290584	306879	323246	351665	360135	467974	623967	794658	952591	1.12525e+06	1.20908e+06	1.27663e+06	1.34914e+06	1.70271e+06	1.76403e+06	1.99645e+06	2.38815e+06	2.7052e+06	3.28722e+06	3.46069e+06	3.08388e+06	2.94226e+06	2.87731e+06	2.43894e+06	1.95871e+06	2.46435e+06	1.69425e+06	1.62932e+06	1.51804e+06	1.40513e+06	1.226e+06	1.22181e+06	1.21956e+06	1.069e+06	1.04755e+06	1.3464e+06
Jamaica	47586.7	76814.6	83626.5	86520.8	87330.1	87937.4	90171.9	95900.2	107004	138436	167297	200205	233035	440880	478671	511097	543948	925757	982194	1.04575e+06	1.11385e+06	1.18448e+06	646321	679217	704903	723092	748443	801656	989462	1.17159e+06	1.42708e+06	1.61282e+06	2.09133e+06	1.97185e+06	1.8902e+06	2.15235e+06	1.87255e+06	1.52035e+06	1.64947e+06	922357	948013	823068	781330	745117	674906	619207	519297	554517	845236
Martinique	2974.17	4800.91	5226.65	5407.55	2806.9	2824.38	2892.23	3069.21	3414.08	3880.39	4666.19	5575.03	6503.95	103896	113585	121679	128809	7669.58	8073.8	8509.46	8976.29	9477.39	22941.9	24099.9	25018.2	25574.5	40030.7	56850.4	84988.6	129533	479704	940982	1.21886e+06	979781	1.62787e+06	914879	721627	863510	1.24199e+06	2.11532e+06	2.69937e+06	2.87617e+06	5.51118e+06	4.27499e+06	5.47143e+06	6.15615e+06	7.10803e+06	1.07158e+07	1.45057e+07
Mexico	6.28017e+06	1.01375e+07	1.10365e+07	1.14184e+07	6.70809e+06	6.76679e+06	6.96192e+06	7.44413e+06	8.36798e+06	1.14217e+07	1.38556e+07	1.66013e+07	1.92899e+07	2.47325e+07	2.66832e+07	2.84035e+07	3.03799e+07	2.54765e+07	2.86297e+07	3.26039e+07	3.68356e+07	4.07776e+07	5.99219e+07	6.28448e+07	6.49567e+07	6.66778e+07	7.90481e+07	8.48722e+07	1.03046e+08	1.21707e+08	1.45733e+08	1.53754e+08	1.9271e+08	1.80295e+08	1.73278e+08	1.32306e+08	1.14897e+08	9.32152e+07	1.0393e+08	9.92455e+07	9.17081e+07	8.00806e+07	7.16694e+07	5.2991e+07	4.81087e+07	4.39194e+07	3.49778e+07	3.26562e+07	3.73377e+07
Montserrat	0	0	0	0	0	0	0	0	0	0	0	0	0	0	0	0	0	0	0	0	0	0	0	0	0	0	22.2939	25.8778	39.0798	52.1045	89.1563	156.25	148.75	124.25	117.5	3.75	3.5	3.75	3.75	0	0	0	0	193.4	193.4	230.4	265.8	275	362.5
Nicaragua	85401.1	137855	150080	155274	167811	169154	173791	185415	207787	288517	349455	418497	486615	279157	298671	316635	340910	344760	426374	549893	687449	819077	1.12322e+06	1.21208e+06	1.28657e+06	1.36647e+06	1.71121e+06	1.88538e+06	2.10319e+06	2.42217e+06	2.73204e+06	3.30729e+06	3.20317e+06	2.74695e+06	2.64112e+06	2.52436e+06	2.13914e+06	1.58284e+06	1.9763e+06	2.04788e+06	1.9332e+06	1.7483e+06	1.64345e+06	1.49714e+06	1.47805e+06	1.44445e+06	1.26551e+06	1.30008e+06	1.44702e+06
Panama	702966	1.13473e+06	1.23536e+06	1.27811e+06	1.16219e+06	1.1805e+06	1.23016e+06	1.34217e+06	1.55013e+06	2.27076e+06	2.8213e+06	3.40613e+06	3.91549e+06	4.38901e+06	4.48918e+06	4.65164e+06	5.1953e+06	5.61846e+06	7.35028e+06	9.676e+06	1.2147e+07	1.43225e+07	1.96201e+07	2.05288e+07	2.10795e+07	2.17934e+07	3.25693e+07	3.78438e+07	5.0461e+07	6.59767e+07	8.0087e+07	8.99202e+07	9.21936e+07	7.98289e+07	7.7818e+07	5.57646e+07	4.77856e+07	3.61478e+07	4.51629e+07	4.16102e+07	3.99505e+07	3.70995e+07	3.46122e+07	2.53148e+07	2.53643e+07	2.56169e+07	2.26034e+07	2.1322e+07	2.152e+07
Paraguay	1.77303e+06	2.86203e+06	3.11583e+06	3.22367e+06	2.20656e+06	2.22064e+06	2.27464e+06	2.41497e+06	2.68809e+06	3.56423e+06	4.28872e+06	5.1251e+06	5.9773e+06	7.0731e+06	7.72412e+06	8.27019e+06	8.76232e+06	7.30992e+06	7.74161e+06	8.22158e+06	8.73519e+06	9.27109e+06	1.2484e+07	1.31175e+07	1.36261e+07	1.39189e+07	1.44226e+07	1.48004e+07	1.695e+07	1.88111e+07	2.31872e+07	3.29145e+07	4.60292e+07	4.43671e+07	4.23431e+07	3.60215e+07	3.18814e+07	2.61612e+07	2.61426e+07	2.09901e+07	1.88302e+07	1.5945e+07	1.37656e+07	9.43828e+06	7.83309e+06	6.3579e+06	4.51842e+06	4.2193e+06	3.67841e+06
Peru	4.28578e+06	6.91812e+06	7.53161e+06	7.79228e+06	5.91281e+06	5.95752e+06	6.11583e+06	6.51628e+06	7.28926e+06	9.85097e+06	1.19048e+07	1.42465e+07	1.65824e+07	2.03176e+07	2.20265e+07	2.35015e+07	2.50417e+07	3.08542e+07	3.34906e+07	3.66488e+07	4.00159e+07	4.32929e+07	3.42216e+07	3.59102e+07	3.71721e+07	3.81091e+07	3.91088e+07	4.19419e+07	5.10612e+07	6.03822e+07	7.24544e+07	8.72774e+07	1.08689e+08	1.01525e+08	9.7766e+07	9.45724e+07	8.24416e+07	6.71774e+07	7.31949e+07	6.29738e+07	5.79057e+07	5.02392e+07	4.46307e+07	3.29955e+07	2.92818e+07	2.60287e+07	2.01327e+07	1.89349e+07	2.03632e+07
Puerto Rico	69255.6	111793	121706	125919	170047	172178	178378	192853	220060	186718	231619	279492	321514	598714	635266	670717	726927	514187	667865	873439	1.09164e+06	1.28363e+06	1.83982e+06	1.92503e+06	1.97775e+06	2.04494e+06	2.76115e+06	3.14524e+06	4.09061e+06	5.06291e+06	5.91758e+06	5.29795e+06	5.86155e+06	5.28439e+06	5.22112e+06	6.55725e+06	5.60108e+06	4.57584e+06	5.51058e+06	4.19276e+06	4.56381e+06	4.09716e+06	4.09864e+06	3.05042e+06	2.97903e+06	2.83753e+06	2.41874e+06	2.69338e+06	3.76889e+06
Saint Barthelemy	5735.89	9258.91	10080	10428.8	5301.92	5334.94	5463.09	5797.39	6448.81	0	0	0	0	0	0	0	0	34142.5	36408.4	39102.4	41970.4	44838.1	43617.2	45590.3	46957.1	47554.4	88088.9	96120.8	127208	158417	246886	608149	769432	696850	706117	272421	250200	205146	252017	303206	329860	375776	558424	477864	563591	638489	734507	1.01005e+06	1.111e+06
Saint Kitts and Nevis	2549.29	4115.07	4479.99	4635.04	3119.47	3149.03	3244.18	3476.34	3919.28	1108.68	1333.2	1592.87	1858.27	5556.16	5914.2	6254.35	6760.83	9348.35	10627.1	12266.6	14007.2	15603.2	9631.05	10089.9	10424	10601.9	62642.5	79219.2	107171	136100	191832	365632	354249	299848	289249	155472	152194	117893	132779	259720	249649	253358	282848	204565	205719	241390	275638	295576	477439
Saint Lucia	0	0	0	0	2806.9	2824.38	2892.23	3069.21	3414.08	123.804	192.709	248.162	262.749	7351.68	8031.24	8603.57	9107.71	6577.3	6959.21	7388.31	7844.63	8314.94	30308.1	31741.3	32829.4	35683.3	131948	195904	341062	533254	420517	369686	582436	592599	614394	719802	740577	484746	545328	536570	559311	622825	686361	424962	578527	384508	410786	428727	463050
Saint Martin	0	0	0	0	0	0	0	0	0	0	0	0	0	0	0	0	0	0	0	0	0	0	0	0	0	1756.19	72818.2	106697	186534	290141	329830	449829	684053	529367	824525	602712	509495	450501	641528	858680	1.09549e+06	1286427	2.19207e+06	1.69281e+06	2.2083e+06	2.32725e+06	2.6789e+06	4.04537e+06	4969318
Saint Vincent and the Grenadines	0	0	0	0	623.755	627.64	642.717	682.046	758.684	1108.68	1333.2	1592.87	1858.27	2133.18	2314.37	2470.27	2630.57	1.7454	18.5392	44.2661	69.765	87.389	144.99	130.57	120.399	199.65	18534.2	28342.2	44031.6	64124	69165.2	43844.8	44179.6	28688.9	25839.3	69331.5	71891.2	53559.9	48452	11917.5	10045.3	9887.99	14796	13504.3	15879.1	17522.2	21420.2	25337.1	30677.9
Sint Maarten	84338.9	136140	148213	153343	66450.9	67171	69374.1	74636	84603.8	40781.6	50901.6	61545.2	70613	251473	268049	283668	306286	339849	384825	441715	502170	557971	858280	900170	931084	955832	1.4218e+06	1.51096e+06	1.86717e+06	2.21269e+06	2.72268e+06	3.33009e+06	4.18156e+06	3.89184e+06	3.71535e+06	2.73023e+06	2.41387e+06	1.95701e+06	2.13933e+06	2.20245e+06	2.08678e+06	1.87733e+06	1.79469e+06	1.4712e+06	1.442e+06	1.52722e+06	1.52918e+06	1.60205e+06	1.4703e+06
Suriname	119604	193065	210186	217461	242643	244192	250131	265563	295599	866710	1.04231e+06	1.24535e+06	1.4528e+06	1.33039e+06	1.45353e+06	1.55665e+06	1.64867e+06	1.30116e+06	1.37337e+06	1.45235e+06	1.53693e+06	1.62652e+06	2.46977e+06	2.59541e+06	2.69702e+06	2.75374e+06	1.05662e+06	1.10364e+06	1.29928e+06	1.51001e+06	1.91701e+06	1.76849e+06	2.43924e+06	2.37213e+06	2.24987e+06	2.07837e+06	1.88304e+06	1.5309e+06	1.53075e+06	1.53829e+06	1.40175e+06	1.16228e+06	1.05977e+06	692603	630080	536708	434323	395776	397560
Trinidad and Tobago	57783.8	93274.9	101546	105061	127882	128852	132283	140956	157693	217130	262531	314237	365704	409109	442914	472354	503688	455449	500342	555661	614558	670598	761171	797969	826538	848341	1.15622e+06	1.30988e+06	1.74911e+06	2.39553e+06	3.28921e+06	3.50914e+06	4.36868e+06	3.93867e+06	3.75258e+06	3.68141e+06	3.2869e+06	2.46154e+06	2.52172e+06	2.25349e+06	2.08472e+06	1.89003e+06	1.71621e+06	1.11049e+06	1.10073e+06	1.05693e+06	991929	1.05961e+06	1.10858e+06
Turks and Caicos Islands	41425.9	66869.9	72799.8	75319.4	12475.3	12555.2	12861.1	13655.6	15201.6	32192.3	38724	46271.3	53972.9	61313.9	66801.1	71444.1	75833.2	70228.2	74210	78668.9	83475.1	88568.8	210245	220941	229601	234489	253140	260395	328137	377281	480287	578140	810486	771898	725794	395307	342991	284773	290929	751216	696865	589772	523416	183284	167131	147965	131778	178607	295166
Uruguay	4.20696e+06	6.79089e+06	7.3931e+06	7.64898e+06	4.77268e+06	4.80266e+06	4.91852e+06	5.22035e+06	5.80826e+06	8.80428e+06	1.05895e+07	1.2653e+07	1.47597e+07	1.95785e+07	2.13951e+07	2.29151e+07	2.4266e+07	2.30031e+07	2.42632e+07	2.56362e+07	2.71069e+07	2.867e+07	3.54326e+07	3.72372e+07	3.86982e+07	3.95139e+07	3.69904e+07	3.79014e+07	4.33001e+07	4.80171e+07	5.94799e+07	7.4081e+07	1.04403e+08	1.00787e+08	9.61333e+07	7.93387e+07	7.03429e+07	5.76611e+07	5.71545e+07	4.91827e+07	4.40486e+07	3.72897e+07	3.2144e+07	1.90568e+07	1.57472e+07	1.26976e+07	9.00192e+06	8.45161e+06	8.29362e+06
USA	5.63494e+07	9.09595e+07	9.90257e+07	1.02453e+08	7.13831e+07	7.18859e+07	7.37248e+07	7.84294e+07	8.75427e+07	1.14941e+08	1.38621e+08	1.65777e+08	1.93141e+08	2.31376e+08	2.5183e+08	2.69205e+08	2.85963e+08	2.05192e+08	2.22143e+08	2.42557e+08	2.64405e+08	2.85863e+08	5.34455e+08	5.61639e+08	5.82867e+08	5.97192e+08	5.68174e+08	6.01464e+08	7.12243e+08	8.20809e+08	1.00856e+09	9.3724e+08	1.21223e+09	1.14352e+09	1.09584e+09	1.00839e+09	8.86412e+08	7.16264e+08	7.60921e+08	7.18459e+08	6.6647e+08	5.85052e+08	5.34916e+08	3.98005e+08	3.58708e+08	3.325e+08	2.85972e+08	2.93912e+08	3.83464e+08
Venezuela	2.04453e+06	3.30029e+06	3.59295e+06	3.7173e+06	1.48305e+06	1.49781e+06	1.54443e+06	1.65729e+06	1.87206e+06	3.09595e+06	3.77133e+06	4.52474e+06	5.24759e+06	6.03719e+06	6.46403e+06	6.85532e+06	7.37643e+06	5.56423e+06	6.50965e+06	7.73121e+06	9.02859e+06	1.02032e+07	1.40796e+07	1.4741e+07	1.51841e+07	1.5628e+07	1.75765e+07	1.91567e+07	2.38121e+07	2.84217e+07	3.30574e+07	3.57795e+07	4.1861e+07	3.8509e+07	3.73723e+07	3.01073e+07	2.57872e+07	2.14016e+07	2.52681e+07	2.18781e+07	2.0737e+07	1.81816e+07	1.65079e+07	1.23269e+07	1.16512e+07	1.0979e+07	8.75265e+06	8.34221e+06	8.8979e+06
Virgin Islands (US)	3823.93	6172.6	6719.98	6952.56	935.633	941.46	964.076	1023.07	1138.03	2771.71	3332.99	3982.17	4645.68	10785.9	11640.9	12393.7	13252.1	14804.9	16851.8	19746.4	22930.5	25999.7	59809.9	63300.7	66224.9	68248.9	283357	351814	471783	577284	829376	1.36028e+06	1.37403e+06	1.19035e+06	1.11587e+06	991161	976263	716083	846856	998844	986051	1.05852e+06	1.24922e+06	1.29018e+06	1.28937e+06	1.52323e+06	1.74388e+06	1.82508e+06	2.05777e+06
[truncated: 29 more columns]
