# Supplementary material for: A dynamic neural network model for predicting risk of Zika in real time
Source: BMC Med. 2019 Sep 2;17:171. doi: 10.1186/s12916-019-1389-3 (PMC6717993; doi:10.1186/s12916-019-1389-3)
Supplement: Supplementary file 11 — Data (incidence_weighted_travel_risk). Country- or territory-level weekly incidence-weighted travel risk. (XLSX 67 kb) [file 12916_2019_1389_MOESM11_ESM.xlsx]

## Sheet: Sheet1
Location / Weeks	1	2	3	4	5	6	7	8	9	10	11	12	13	14	15	16	17	18	19	20	21	22	23	24	25	26	27	28	29	30	31	32	33	34	35	36	37	38	39	40	41	42	43	44	45	46	47	48	49
Anguilla	0	0	0	0	0	0	0	0	0	0	0	0	0	0	0	0	0	0.979931	41.5621	115.424	192.158	252.022	431.564	503.454	566.488	630.641	678.906	729.23	1024.72	1487.65	2009.73	2331.07	2626.65	2667.97	2817.48	3012.66	2777.57	2274.27	1978.41	1475.28	1372.51	1669.67	2177.1	3937.35	4105.53	4966.07	5533.08	6115.94	6316.36
Antigua and Barbuda	6.79184	10.9634	11.9356	12.3487	4.91125	4.94492	5.06965	5.39011	6.0117	1.39956	2.25068	2.95972	3.16772	3.04453	2.73735	2.93242	3.10424	12.704	54.8007	128.946	205.752	265.513	581.126	693.696	802.053	919.535	4977.45	5450.14	8730.34	14042.4	18629.9	17478.1	18616.9	12824.2	16433.4	12735.4	12164.8	11945	14471.2	13474.4	14706.7	18935.9	30518.6	26480.4	31425.8	37188.1	40740.2	54576.2	71969
Argentina	14469.9	23357.3	25428.6	26308.7	16076.7	16186.4	16593.5	17640.5	19671.9	26935.6	32463.9	38815.6	45235.8	53975	58772.5	62841	66740.5	56783	60982.9	65909.2	71177.3	76439.4	97240.2	102166	106011	108530	120568	128700	155033	184918	233457	260829	344340	325214	311428	270611	239153	192475	200624	153666	144756	125208	112489	75478.5	68164.8	61488.6	49621.6	50886.2	55438.3
Aruba	202.741	327.266	356.288	368.619	217.657	222.405	234.276	259.873	306.587	567.611	745.094	920.559	1043.37	974.061	952.768	985.747	1103.66	1116.07	1800.56	2772.04	3771.56	4564.54	7924.82	7947.15	7925.38	8386.69	15362.2	21996.3	41797.6	77968.7	151121	163339	241428	197075	149518	120225	122597	88464.7	76885.1	119691	122535	92209.4	59632.3	50557.1	72361.9	77332.7	68933	71068.6	88247.1
Bahamas	81.1979	131.07	142.693	147.632	43.3369	44.0511	45.9645	50.2524	58.1931	72.0146	90.0441	108.999	125.068	166.636	176.225	186.054	201.67	166.441	202.9	255.413	312.148	363.767	727.494	768.975	802.633	838.469	2573.9	3008.46	3544.79	5964.61	8622.98	7452.08	7881.99	6855.07	6726.16	8499.61	8697.67	6188.8	7420.44	5509.3	7197.9	4982.48	6129.61	7091.46	8404.87	8564.03	9721.19	13159.6	19732.6
Barbados	31.729	51.2171	55.759	57.6888	27.681	27.8627	28.5498	30.3275	33.7831	37.639	48.8156	60.2036	68.7446	107.384	112.677	120.002	128.248	110.134	166.163	252.274	340.25	408.081	878.013	891.617	883.663	934.511	4712.64	6094.59	10050.6	19769.6	16936.2	13535.8	19490.9	20067.3	22219.6	21215.6	24151.1	14919.6	19121.8	17093.9	18259.2	24936.3	34009.1	30830.7	33553.8	31212.4	30644.3	34084.7	44240
Belize	0.608224	0.981798	1.06886	1.10586	3.12986	3.21724	3.42518	3.86015	4.64439	9.14303	11.7042	14.2603	16.1811	16.3049	14.0522	13.1318	17.2103	12.1259	77.9095	201.717	345.975	489.227	604.067	690.661	772.498	868.616	1981.13	3001.19	3544.87	3957.85	3880.63	5059.69	3469.37	2413.28	2301.01	1751.85	1426.1	622.318	1022.33	1127.11	1143.89	995.394	1129.67	1051.75	1221.07	1340.34	1381.55	1612.07	2105.03
Bermuda	0.709595	1.14543	1.24701	1.29017	2.53025	2.55063	2.62081	2.79655	3.13468	3.1742	3.81699	4.56043	5.32029	4.85915	5.13001	5.40275	5.87919	13.3879	18.717	26.0186	33.6699	40.12	22.4462	23.9763	25.1786	26.8021	235.546	339.019	425.879	826.43	1151.11	598.091	645.245	529.509	474.868	484.562	564.206	421.159	394.068	685.433	747.562	553.657	776.855	601.349	711.055	793.542	865.064	1148.36	2029.32
Bolivia	910.309	1469.42	1599.73	1655.1	1186.37	1195.69	1228.12	1309.67	1466.79	1806.49	2184.9	2615.36	3043.07	3551.38	3838.27	4089.32	4369.59	3638.56	4066.39	4607.51	5187.38	5735.95	8807.47	9268.82	9623.2	9899.98	10659.6	11750.1	14436.1	17323.7	20954.8	21022.8	25825.8	24103.9	23260.1	19323.5	16991.9	13860.8	15077.6	13328.6	12643.9	10971.5	10033.1	6748.32	6249.71	5804.58	4670.61	4659.37	6457.26
Bonaire, St. Eustatius and Saba	0.912336	1.4727	1.60329	1.65878	7.60755	7.91414	8.60313	9.9901	12.4509	11.5132	16.6707	21.2911	23.4603	24.8374	20.3985	21.0352	23.6745	44.5728	278.264	688.972	1113.65	1442.18	2064.84	1997.97	1782.82	1536.25	5594.26	7978.36	17608	41150	96526.9	102777	168633	139823	96625.2	76851.1	81219.3	64933.3	55230.4	98119.2	101541	71813	36972.3	32176.9	54208.3	57612.8	48577.5	51699.1	67645.3
Brazil	0	0	0	0	0.753643	11.7589	33.2123	71.7637	136.62	315.207	539.544	717.521	750.662	580.003	302.319	185.672	441.459	1167.01	3226.88	6159.04	9226.72	11743.8	16432.1	16638.9	16696.5	17917	41402.7	50786.7	77532.6	104367	129388	131246	141414	147316	141901	116328	114625	92308.4	106450	113519	116921	92219.1	104012	74125.3	88991	86320.5	82580.2	72427.2	75416.6
British Virgin Islands	0	0	0	0	0	0	0	0	0	0.0178805	0.0639788	0.0991808	0.0983327	0.0386203	0	0	0	2.63706	111.847	310.623	517.145	678.297	1078.36	1027.94	884.413	706.879	9851.75	9550.75	14630.3	19601.9	30737.1	40246.2	39167.2	32544.7	36795.5	40494.8	39646.8	32003	34710.4	36234.6	32789	37949	49679.6	46919.7	48410	60275.7	62074.6	72159.6	71992.5
Canada	1741.85	2811.71	3061.05	3166.99	2269.31	2289.35	2355.74	2519.54	2833.2	2807.9	3419.57	4103.45	4761.27	4851.46	5213.91	5544.2	5940.43	4624.13	5777.56	7524.84	9391.22	11028.5	22195.6	23126.4	23586.5	24571.1	100521	132231	202928	297929	369514	347163	412692	365656	368964	409236	389639	304743	337776	257638	301878	280088	315834	152228	186439	179369	198703	281407	319099
Cayman Islands	10.948	17.6724	19.2395	19.9054	8.18639	8.25665	8.49211	9.07578	10.1952	19.7225	23.8826	28.6052	33.2746	54.931	59.289	63.1891	67.4512	44.7997	48.5727	53.1191	57.9468	62.6035	106.852	111.703	116.813	128.839	2526.19	4170.35	5491.26	7224.9	9418.06	8388.83	6894.81	5533.52	5660.17	5653.46	5360.36	3941.2	4234.3	4176.99	4560.82	3512.47	4376.5	4003.06	4945.58	5239.15	6802.08	10825.6	15629
Chile	6989.61	11282.7	12283.2	12708.3	7822.01	7880.3	8088.05	8614.8	9632.29	12176.7	14716.2	17611.1	20498.3	24047.1	26058.4	27797.7	29631.9	24769.6	27432.9	30740.4	34267.8	37608.1	55305.8	58052.1	60107.4	61659.5	64673.2	70650.9	88464.3	106255	128397	155176	193039	182313	175570	134402	116943	95470.3	106083	85122	81630.7	71579	63904.2	46115.4	44112.2	41156.8	33514	35382.1	43847.4
Colombia	1572.97	2539.09	2764.26	2859.93	2140.77	2154.1	2205.84	2340.82	2603.85	3811.2	4584.34	5477.97	6390.15	7785.46	8507.67	9113.99	9649.19	8279.17	9070.33	10211.1	11504.5	12842.6	18869.4	20281	21586.4	22769.7	31766.7	40260.6	60049.4	87340.1	139022	144306	188256	166360	152290	129481	119858	92154.6	94650	118726	117666	103129	76037.8	65352.3	85982.3	88701.2	77899.8	88355.9	97992.5
CostaRica	218.555	352.793	384.078	397.371	303.145	305.033	312.36	331.474	368.72	448.091	538.831	643.781	751.047	999.192	1092.2	1170.04	1238.68	1218.84	2028.26	3530.99	5292.28	7072.62	9847.61	11384.4	12882.1	14590.7	37019.1	49658.9	56111.7	60818.2	62008.6	70557.5	51322.7	39623.3	40670.4	31307.8	26849.7	16205.3	21585.2	25359.4	26750.5	23908.2	26668.7	21817.6	25404.6	27336.3	26587	31097.7	41171.3
Cuba	212.878	343.629	374.102	387.05	227.424	231.425	241.958	265.344	308.502	409.554	514.65	623.618	713.47	820.073	832.385	859.283	966.072	978.639	1440.31	2118.38	2859.57	3536.66	7754.06	8338.31	8815.79	9529.34	20262.3	26650.4	38978.1	62090.4	67973.9	56037.3	71799.3	68715.9	67974	59427.4	58864.5	36830.7	42770.3	48950.9	51748.2	51487	53876.2	29911.1	37747.2	29717	29799.1	30665.6	36801.1
Curacao	100.661	162.488	176.897	183.019	106.58	109.785	117.313	132.928	160.984	337.424	528.089	693.613	754.646	645.812	559.175	574.866	650.145	721.297	1903.21	3657.92	5427.1	6729.71	8736.89	8381.44	8034.55	8628.34	37386.3	39437	71226.6	82597.9	101258	100802	113678	103745	98949.5	93545.4	76275.7	54649.3	68297	82847.7	83350.8	80981.7	47977.5	35893.2	56218.6	52255.9	36945.3	40162.1	39474.4
Dominica	0	0	0	0	0.595277	0.598984	0.613373	0.650906	0.724045	0.529033	0.636165	0.760072	0.886715	0	0	0	0	5.86319	44.6558	114.639	187.381	244.318	393.833	377.603	328.146	281.486	2323.26	3037.02	4795.23	6891.41	13490.8	15316	18121.8	11190.3	20163.5	14183	10081.5	12448.9	17022.2	17676.4	22395.9	26397.6	49505.3	44213.9	55482.3	63830.1	73522.7	110325	130251
Dominican Republic	1778.45	2870.78	3125.36	3233.52	1701.78	1717.19	1767.69	1891.83	2129.23	3822.72	4636.76	5556.14	6457.45	6630.52	7147.49	7607.84	8138.31	5249.93	6403.61	8051.82	9801.31	11337.2	21880.7	22684.4	23056.6	23613.7	33477	39897.6	58320.8	80380.1	109857	129719	156883	134813	137629	118304	110031	84232.8	96920.5	126279	131697	137915	177270	138914	159287	173285	191293	239847	357553
Ecuador	231.125	373.083	406.168	420.225	388.985	404.021	438.002	506.678	628.732	1083	1410.71	1727.69	1946.03	1960.43	1815.37	1777.84	2169.83	2933.84	4845.95	7492.76	10317.4	12781.1	18454.4	19422.9	20022.7	21027.4	36366.2	42430.6	55623.4	72645.8	86734	79517	78092.2	66376.9	66384.9	60568.1	51353.5	39821.7	52995.1	43930.8	43959.2	40431.6	37748.8	29081.9	30892.4	31536.3	28010.1	28671.5	33360.4
El Salvador	94.883	153.161	166.743	172.514	115.454	117.914	124.098	137.472	161.909	233.747	293.291	355.207	406.62	338.948	335.867	342.137	392.693	354.62	595.168	931.553	1294.84	1619.24	2240.28	2381.43	2484.28	2636.45	8550.8	14365.5	18145.8	20508.6	20234.4	30229.3	20883.3	15692.1	16537	12846.5	10682.1	6284.29	9663.86	9915.96	10451.4	9034.07	10257.5	8767.18	10257.6	11002.9	10401.8	11592.8	16202.3
Falkland Islands	0	0	0	0	0	0	0	0	0	0.145497	0.220538	0.281241	0.298869	0	0	0	0	0	0	0	0	0	5.11473	5.37565	5.58784	5.70397	0.727115	0.742957	0.845644	0.932585	1.1539	0	0	0	0	11.5588	10.2547	8.41732	8.32929	0	0	0	0	0.00764965	0.0178492	0.0509976	0.0331485	0.0280487	0
French Guiana	132.491	213.868	232.834	240.892	153.582	154.538	158.25	167.934	186.804	521.675	678.332	837.764	956.486	1072.85	1119.07	1198.8	1269.07	1011.89	1417.97	2000.41	2578.15	2992.43	4016.8	3833.86	3717.97	5657.88	102519	144870	252086	384208	282724	275816	455114	473314	496043	496051	513450	326023	376150	356648	375065	423703	467048	364711	499222	325496	345066	363953	330626
Grenada	0.304112	0.490899	0.534431	0.552928	0.446458	0.449238	0.46003	0.48818	0.543034	3.52845	4.87022	6.14985	6.91042	6.20363	6.02216	6.45132	6.82934	6.87908	18.267	36.0299	54.5454	69.3251	92.1756	84.9412	79.1778	101.502	4097.07	7253.03	12088.5	18789.5	18412.6	11165.2	12593.1	9571.55	9033.56	9425.9	10368.3	8436.33	6824.93	3266.66	2816.88	3281.22	4867.15	3455.4	3540.85	4198.1	3863.32	3963.33	10543.4
Guadeloupe	0.405483	0.654532	0.712575	0.737238	0.297639	0.299492	0.306687	0.325453	0.362023	1.85162	2.22658	2.66025	3.1035	6.00924	6.56963	7.0378	7.45019	2.19517	6.609	14.5628	22.8356	29.3381	240.133	802.375	1521.29	10835.3	359268	516513	899390	1.41259e+06	1.03112e+06	1.06827e+06	1.79834e+06	1.92989e+06	2.01956e+06	1.88915e+06	1.97808e+06	1.28708e+06	1.47021e+06	2.03828e+06	2.12093e+06	2.38287e+06	2.59421e+06	1.50068e+06	2.05333e+06	1.37225e+06	1.48413e+06	1.51963e+06	1.77634e+06
Guatemala	77.6499	125.343	136.458	141.181	103.757	107.01	114.597	130.264	158.359	210.978	275.6	337.844	380.15	344.434	314.62	305.542	377.743	662.027	1468.02	2810.58	4326.42	5767.91	7498.12	8352.94	9121.67	10080.4	22227.1	33769.1	40378	43859.2	42753.5	55922	38551.4	28668.1	29282.9	23931.3	19561.1	9980.92	16319.7	19344.2	20025.1	17447.6	19685.4	16559	18939.2	20539.6	19666.9	21766.8	32996
Guyana	6.58909	10.6361	11.5793	11.9801	7.44435	7.54008	7.81624	8.45843	9.66377	16.3233	22.1298	27.6991	31.1643	47.1461	37.6742	39.4027	43.3581	41.6288	99.5699	186.537	274.094	338.185	712.19	663.727	623.852	688.247	5420.39	7874.19	13574.1	20534.8	27834.7	22732.6	25960.5	21382	18485.4	12481.2	12957.9	11371	8456.49	13039.9	13074.6	10176	8455.81	6741.05	10196.2	10304.4	10284.2	12836.4	13132.2
Haiti	31.5263	50.8899	55.4027	57.3202	54.322	54.7035	56.1007	59.677	66.6057	94.3156	115.249	138.571	160.74	135.9	144.512	153.817	164.553	151.346	183.494	230.963	281.356	325.184	666.692	707.703	744.32	936.056	3860	5533.98	8831.77	13818.1	15653.8	23174.1	32520.2	24106	35518.5	26047	21371.1	20486.8	29126.7	40412.4	53327.3	60493	105461	51327	65793	64279.4	70041.7	97976.5	135203
Honduras	32.1345	51.8717	56.4716	58.4261	39.8214	41.3338	44.7603	51.6969	64.0338	87.9109	114.939	140.919	158.482	171.909	165.399	165.88	195.14	261.35	747.919	1598.89	2574.77	3524.14	4613.64	5266.54	5874.44	6582.88	12923	12459.8	11391.6	12910.5	13855.4	11415	10228.6	8739.87	7985.38	7424.16	6758.28	4691.63	6297.84	5784.26	6169.35	5541.77	5592.91	5926.67	6598.1	7165.12	7049.28	7526.01	11075.2
Jamaica	22.707	36.6538	39.9042	41.2853	41.6783	42.0683	43.3298	46.414	52.3024	70.7264	88.0094	106.49	122.631	223.045	234.216	247.445	267.923	453.279	533.496	649.675	772.842	880.943	1011.12	1026.35	1023.17	1059.91	5614.45	7141.41	8454.55	15740.7	20087.7	16505.9	21448.9	18322.9	14508.5	14741.5	16970.7	11360.8	10912.7	14114.7	16605.1	10128.7	10177	7769.48	10201.6	10499.4	10060.9	10626.6	18832
Martinique	1.41919	2.29086	2.49401	2.58033	1.33937	1.34771	1.38009	1.46454	1.6291	1.85162	2.22658	2.66025	3.1035	49.5762	54.1995	58.0618	61.464	3.65971	3.85264	4.06062	4.28346	4.52262	36.5097	82.6483	140.993	205.603	7314.57	12145.4	17548.5	31541.4	103097	203223	258615	240960	383768	241314	213358	236788	317081	533068	655018	661716	1.25926e+06	948143	1.21702e+06	1.36162e+06	1.57266e+06	2.3291e+06	3.15802e+06
Mexico	2996.72	4837.32	5266.29	5448.55	3202.74	3257.48	3402.69	3726.41	4324.75	6059.19	7534.79	9099.18	10455.9	12886.6	13357	13936.5	15395.6	14369.4	19195.3	25871.5	33041.9	39455.6	58048.8	61183.7	63289.8	65986.5	95361.2	109666	138838	172956	202675	194729	201816	177137	172593	155973	134390	103981	131089	125624	122301	112888	109732	94570.6	97190.8	99793.1	92920.4	95181.3	125842
Montserrat	0	0	0	0	0	0	0	0	0	0	0	0	0	0	0	0	0	0	0	0	0	0	0	0	0	0	0.854089	0.908933	1.27288	1.69196	2.83584	9.26428	8.60422	6.56968	8.6679	3.52427	3.28932	3.52427	3.52427	0	0	0	0	5.25401	5.25401	6.25917	7.22086	7.4708	9.84787
Nicaragua	40.751	65.7805	71.6138	74.0924	80.1068	81.2182	84.3481	91.543	104.992	150.328	185.933	224.159	258.196	153.085	153.962	158.112	179.188	217.025	766.332	1774.36	2942.64	4095.38	5506.35	6318.17	7087.67	7993.17	16051	17186.3	17136.9	17942.1	18759.5	19976.3	15603	12003.4	11647.7	11239	9411.26	6408.59	8209.23	8114.53	7989.33	7525.69	7944.89	8393.08	9503.61	10401	9768.02	11672.2	14379.2
Panama	335.436	541.462	589.478	609.88	555.762	581.971	639.732	754.398	956.61	1540.63	2039.37	2509.36	2807.76	3037.54	2684.85	2552.57	3259.34	4428.5	8022.76	13180.3	18729	23616.3	32311.7	34170.4	35347.6	37180.8	72815.4	88367.2	119421	159032	200976	228163	231568	199637	189520	142630	123364	88957.5	113255	104333	103445	97338.9	89296.8	70974.3	78333.5	83154.3	77836.5	79086.3	102201
Paraguay	846.04	1365.68	1486.79	1538.25	1052.95	1060.2	1087.03	1155.88	1289.38	1714.44	2067.21	2472.02	2880.33	3401.31	3700.79	3955.54	4202.78	3544.89	3835.75	4186.63	4562.74	4933.25	6729.29	7079.82	7354.55	7546.92	7860.58	8190.4	9634.78	10842.9	13249.4	18372.4	24455.9	23341.3	22331.7	19733.5	17355.2	14166.5	14824.5	11990.8	11040	9515.81	8240.15	5730.59	5124.37	4427.53	3302.04	3187.12	4446.57
Peru	2045.05	3301.13	3593.87	3718.26	2822.28	2856.09	2955.93	3190.69	3633	4997.77	6131.29	7372.82	8523.45	10261.9	10836.7	11414.5	12420	15967.3	18989.6	22983.3	27250.3	31125.3	29595.7	31256.6	32444.9	33842.1	40540.7	46430.2	60789.8	77056.8	92013.7	98489.8	104989	93093	91531.3	90783.2	77829.3	62351	76802.5	64507.5	63180.1	56543.1	52959.7	46017.5	47616.3	45996.2	40178.8	41451.3	42276.6
Puerto Rico	33.0468	53.3444	58.0749	60.0849	81.2575	83.9677	90.2267	103.065	126.025	124.814	164.661	202.407	226.787	344.486	336.983	340.813	395.536	404.508	878.585	1616.81	2397.43	3049.88	4716.7	5542.31	6384.22	7414.62	32788.6	28211.4	45469.7	72175.5	71079	75320.7	90129.5	78377.3	102406	91195.4	89893	69655.8	94547.1	94500.1	101657	124927	169910	131021	153147	164429	149196	202077	251543
Saint Barthelemy	2.73701	4.41809	4.80988	4.97635	2.52993	2.54568	2.60684	2.76635	3.07719	0	0	0	0	0	0	0	0	32.5749	697.161	1905.9	3161.69	4141.73	6688.5	6367.23	5467.18	4360.94	5434.1	5473.92	7321.25	10288.2	17585	22672.4	29696	25617.3	36302.7	30902.2	25321.9	22634.1	25791.1	31172	37818.1	44464.4	77300.4	72565.2	92330.6	103381	119645	178942	216074
Saint Kitts and Nevis	1.21645	1.9636	2.13773	2.21171	1.48962	1.51973	1.59632	1.76315	2.06881	0.529033	0.636165	0.760072	0.886715	3.2151	3.10237	3.15634	3.62903	7.9838	117.673	316.442	522.999	684.398	1408.18	1341.57	1153.38	918.063	2961.94	3855.5	5641.68	7974.41	10468	12135.9	12388.4	10383.9	11083.6	12444.4	11831	9989.65	8549.23	6942.86	6229.89	7298.97	9774.53	9751.14	9839.3	12109.3	12265.2	14656.9	20300
Saint Lucia	0	0	0	0	1.33937	1.34771	1.38009	1.46454	1.6291	0.696436	1.97753	2.96165	2.97066	4.50952	3.83229	4.10538	4.34594	4.0784	24.2498	59.1919	95.0974	122.426	157.684	148.687	136.227	647.814	32673.9	48769.2	84703.6	131372	98546.6	81710.8	131878	135362	141462	162408	169808	109933	124764	124105	129844	147038	163340	104332	142233	92881	97885.6	101652	101625
Saint Martin	0	0	0	0	0	0	0	0	0	0	0	0	0	0	0	0	0	0	0	0	0	0	0	0	0	443.482	18368.2	26917.5	46936.9	73054.2	78092.8	103632	159028	127138	190451	143415	124486	105933	148008	196438	246998	289438	483188	370006	483555	503317	578525	868327	1.0649e+06
Saint Vincent and the Grenadines	0	0	0	0	0.297639	0.299492	0.306687	0.325453	0.362023	0.529033	0.636165	0.760072	0.886715	1.07198	1.1355	1.19785	1.30001	0.442408	8.63866	22.6764	37.0437	47.8537	38.8074	35.5494	31.9796	48.5211	3618.14	6717.5	11209.5	16961.5	17290.5	13026.2	12743.3	7694.19	6788.55	13446.4	14730.7	11959.3	10006.3	2469.35	1945.08	2368.8	4026.13	2349.79	2334.08	2866.75	2845.97	3600.97	4143.01
Sint Maarten	40.2442	64.9623	70.7231	73.1708	31.7416	32.5688	34.5628	38.7676	46.3737	31.0208	46.6305	60.1574	65.4912	147.049	139.911	142.723	163.411	199.366	299.848	439.747	584.567	702.001	2714.27	7791.48	14314.8	21647.9	110014	9519.53	16702.2	130924	105717	46938.7	62311.5	50498.6	45994.1	34181.4	44396.7	29729.2	83094.8	51144.1	54810.1	53611.5	55683.7	58500.4	156017	208034	291391	261736	406054
Suriname	57.0717	92.1254	100.295	103.766	115.787	116.586	119.536	127.11	141.795	414.001	498.013	595.081	694.12	637.638	695.205	743.782	789.029	625.552	675.758	739.579	807.511	872.9	1354.69	1411.51	1444.89	1453.96	5525.68	9417.18	15488.3	27313.5	42592.6	51964.7	72727	82146.3	70185.4	61473.5	71256.9	59628.9	59259.2	76000.1	75671.3	52045.2	59868.8	43779.4	57825.5	55468.4	54139.8	43081.8	44595.8
Trinidad and Tobago	27.5728	44.5082	48.4551	50.1322	61.0405	61.7785	63.9515	69.0531	78.6604	118.646	165.351	209.303	234.27	237.664	218.664	229.884	250.874	269.714	596.314	1084.82	1576.75	1937.4	2768.59	2605.01	2473.87	2739.49	16238.5	21613.5	36599.3	55282.7	64713	61284.3	73839.1	55444.6	47319	37941.7	39435.4	30437.8	24229.4	29740.2	29084.2	24017.6	24097.7	18487.3	24416	25381.5	27182.7	30205.2	37135.5
Turks and Caicos Islands	19.7673	31.9084	34.738	35.9403	5.95309	5.99479	6.14771	6.53926	7.29794	15.4251	18.5748	22.2028	25.8855	29.9606	32.2805	34.3397	36.7752	33.7505	39.1079	47.6885	57.349	66.8281	116.001	120.931	124.209	126.748	346.107	394.545	787.424	1210.11	1862.39	1752.46	2024.66	1763.68	1672.52	1616.24	1462.35	1274.28	1316.35	1644.63	1834.1	1495.06	1615.68	1587.97	1736.23	1855	2077.91	3344.26	6314.03
Uruguay	2007.44	3240.43	3527.78	3649.88	2277.42	2292.13	2348.21	2493.65	2776.57	4212.87	5070.77	6060.28	7066.98	9370.44	10225.3	10944.4	11604	11039.2	11734.1	12524.1	13372.3	14249.4	17758.7	18688.3	19441	19910.5	18727.9	19654.4	22832.5	26147.7	32606	40968.6	56246.7	53991.9	51948.1	42570.7	37942.3	31051.5	31339	27803	25511.1	21770.1	19234.6	11912.7	10802.9	9450.92	7454.47	7754.06	7534.78
USA	26888.4	43403.3	47252.3	48887.7	34068.3	34400.2	35456.8	38023.7	42914.1	56947.2	69483.4	83433.8	96732.8	113921	122137	129666	139291	105199	131709	171230	214455	254395	460611	490009	512178	538740	1.26361e+06	1.43214e+06	1.91401e+06	2.3777e+06	3.13844e+06	3.14702e+06	3.30845e+06	2.91741e+06	2.87439e+06	3.15737e+06	2.91709e+06	2.27473e+06	2.63832e+06	2.7837e+06	2.82473e+06	2.70423e+06	2.79169e+06	2.50458e+06	2.76255e+06	3.0782e+06	3.13791e+06	3.7274e+06	5.03481e+06
Venezuela	975.591	1574.8	1714.46	1773.79	708.266	724.04	763.303	847.736	1001.66	1721.86	2171.45	2633.87	3008.33	3297.64	3323.5	3417.82	3863.68	3460.44	5011.96	7122.93	9371.75	11341.9	16461.3	17308.1	17870.9	18750.1	45118.2	53603.8	93572	123144	199801	277792	391697	351582	281481	245249	227396	189010	206924	236302	237619	198245	99938.8	97827.5	171402	165852	113552	126789	162730
Virgin Islands (US)	1.82467	2.94539	3.20659	3.31757	0.446458	0.449238	0.46003	0.48818	0.543034	1.32258	1.59041	1.90018	2.21679	5.60648	5.81944	6.07631	6.70412	10.4615	117.57	312.403	516.978	680.96	996.48	997.765	930.164	841.067	5950.6	6034.36	8411.48	11991.9	17922	30621.1	29807.9	25845.8	24428.4	29360.8	29213.4	21121	25704	24627.7	24391.9	28965.8	35935	40574	41768.3	50150.4	56023.4	58617.8	68268.8
[truncated: 29 more columns]
